# Supplementary material for: Unveiling genomic rearrangements in engineered iPSC lines by optical genome mapping
Source: Mol Ther Methods Clin Dev. 2025 Nov 15;33(4):101644. doi: 10.1016/j.omtm.2025.101644 (PMC12701999; doi:10.1016/j.omtm.2025.101644)
Supplement: Data S1. Table S1 [file mmc2.xlsx]

## Sheet: AAVS-Bai1-C4 RVA dual anal.
# SMAP File Version:	0.91
# Reference Maps From:	/home/bionano/access/local/jobs/99450/output/EXP_REFINEFINAL1_r.cmap
# Query Maps From:	/home/bionano/access/local/jobs/99450/output/EXP_REFINEFINAL1_q.cmap
# Xmap Entries From:	/home/bionano/access/local/jobs/99450/output/EXP_REFINEFINAL1.xmap
# Confidence scores: {"translocations_score": {"pipeline_name": "rvp", "model_file": "/opt/conda/envs/bionano3/lib/python3.7/site-packages/svconfmodels/models/models_data/2021-05-20_ModelTranslocations_v0.5.2.joblib", "model_version": "0.5.2", "features": "LabelOccurrenceFrac,RegionCoverageFrac,RawConfidenceLeft,RawConfidenceRight,MeanCoverage,MeanOccurrence,MeanChimQuality,MeanSegDupL,MeanSegDup…
# VAF: {"algorithm for non duplications": "BetaPriorBayesian", "version": "1.0", "algorithm for duplications": "CoverageRatio", "pipeline": "rvp"}
#h SmapEntryID	QryContigID	RefcontigID1	RefcontigID2	QryStartPos	QryEndPos	RefStartPos	RefEndPos	Confidence	Type	XmapID1	XmapID2	LinkID	QryStartIdx	QryEndIdx	RefStartIdx	RefEndIdx	RawConfidence	RawConfidenceLeft	RawConfidenceRight	RawConfidenceCenter	SVsize	SVfreq	Orientation	VAF	Sample	Algorithm	Size	Present_in_%_of_BNG_control_samples	Present_in_%_of_BNG_control_samples_with_the_same_enzyme	%_of_BNG_control_sample_with_homozygous_SV	%_of_BNG_control_sample_with_heterozygous_SV	%_of_AFR_BNG_control_sample_with_SV	%_of_AMR_BNG_control_sample_with_SV	%_of_EUR_BNG_control_sample_with_SV	%_of_EAS_BNG_control_sample_with_SV	%_of_SAS_BNG_control_sample_with_SV	%_of_unknown_BNG_control_sample_with_SV	Fail_assembly_chimeric_score	num_overlap_DGV_calls	OverlapGenes	NearestNonOverlapGene	NearestNonOverlapGeneDistance	PutativeGeneFusion	Found_in_control_sample_assembly	Found_in_control_sample_molecules	Found_in_self_molecules	Control_molecule_count	Self_molecule_count	UCSC_web_link1
#f int	int	int	int	float	float	float	float	float	string	int	int	int	int	int	int	int	float	float	float	float	float	float	string	float	string	string	int	float	float	float	float	float	float	float	float	float	float	string	int	string	string	float	string	string	string	string	int	int	string
3901	74282	19	19	167967	196089	55100250	55119729	0.99	insertion	3639	3639	-1	20	21	7187	7188	15.19	15.19	17.07	53.53	8643.4	0.5	NA	0.92	AAVS_Bai1_C4___RVA_v1_8_1	assembly_comparison	8643	0	0	0	0	0	0	0	0	0	0	not_applicable	15	PPP1R12C	MIR7975	3496	-	no	no	yes	0	73	http://genome.ucsc.edu/cgi-bin/hgTracks?db=hg38&position=chr19:55100250-55119729
[truncated: 2 more columns]

## Sheet: CISH-KO AAVS-CD12 RVA dual anal
# SMAP File Version:	0.91
# Reference Maps From:	/home/bionano/access/local/jobs/99451/output/EXP_REFINEFINAL1_r.cmap
# Query Maps From:	/home/bionano/access/local/jobs/99451/output/EXP_REFINEFINAL1_q.cmap
# Xmap Entries From:	/home/bionano/access/local/jobs/99451/output/EXP_REFINEFINAL1.xmap
# Confidence scores: {"translocations_score": {"pipeline_name": "rvp", "model_file": "/opt/conda/envs/bionano3/lib/python3.7/site-packages/svconfmodels/models/models_data/2021-05-20_ModelTranslocations_v0.5.2.joblib", "model_version": "0.5.2", "features": "LabelOccurrenceFrac,RegionCoverageFrac,RawConfidenceLeft,RawConfidenceRight,MeanCoverage,MeanOccurrence,MeanChimQuality,MeanSegDupL,MeanSegDup…
# VAF: {"algorithm for non duplications": "BetaPriorBayesian", "version": "1.0", "algorithm for duplications": "CoverageRatio", "pipeline": "rvp"}
#h SmapEntryID	QryContigID	RefcontigID1	RefcontigID2	QryStartPos	QryEndPos	RefStartPos	RefEndPos	Confidence	Type	XmapID1	XmapID2	LinkID	QryStartIdx	QryEndIdx	RefStartIdx	RefEndIdx	RawConfidence	RawConfidenceLeft	RawConfidenceRight	RawConfidenceCenter	SVsize	SVfreq	Orientation	VAF	Sample	Algorithm	Size	Present_in_%_of_BNG_control_samples	Present_in_%_of_BNG_control_samples_with_the_same_enzyme	%_of_BNG_control_sample_with_homozygous_SV	%_of_BNG_control_sample_with_heterozygous_SV	%_of_AFR_BNG_control_sample_with_SV	%_of_AMR_BNG_control_sample_with_SV	%_of_EUR_BNG_control_sample_with_SV	%_of_EAS_BNG_control_sample_with_SV	%_of_SAS_BNG_control_sample_with_SV	%_of_unknown_BNG_control_sample_with_SV	Fail_assembly_chimeric_score	num_overlap_DGV_calls	OverlapGenes	NearestNonOverlapGene	NearestNonOverlapGeneDistance	PutativeGeneFusion	Found_in_control_sample_assembly	Found_in_control_sample_molecules	Found_in_self_molecules	Control_molecule_count	Self_molecule_count	UCSC_web_link1
#f int	int	int	int	float	float	float	float	float	string	int	int	int	int	int	int	int	float	float	float	float	float	float	string	float	string	string	int	float	float	float	float	float	float	float	float	float	float	string	int	string	string	float	string	string	string	string	int	int	string
4787	11902	19	19	297763	353152	55084863	55119729	0.99	insertion	3593	3593	-1	30	34	7186	7188	21.4	21.41	22.88	58.27	20523.3	0.42	NA	0.93	CISH_KO_AAVS1_CD12_secIL15___RVA_v1_8_1	assembly_comparison	20524	0	0	0	0	0	0	0	0	0	0	not_applicable	15	EPS8L1;PPP1R12C	MIR7975	3496	-	no	no	yes	0	90	http://genome.ucsc.edu/cgi-bin/hgTracks?db=hg38&position=chr19:55084863-55119729
3276	14302	11	11	5826	485108	76398408	76632868	-1	duplication_inverted	2393	2394	-1	1	75	13727	13771	-1	37.9	45.04	-1	234460	0.339	NA	1	CISH_KO_AAVS1_CD12_secIL15___RVA_v1_8_1	assembly_comparison	234461	0	0	0	0	0	0	0	0	0	0	fail	0	GVQW3;EMSY	THAP12	17277	-	no	no	yes	1	8	http://genome.ucsc.edu/cgi-bin/hgTracks?db=hg38&position=chr11:76398408-76632868
[truncated: 2 more columns]

## Sheet: CLL1+15RF RVA dual anal.
# SMAP File Version:	0.91
# Reference Maps From:	/home/bionano/access/local/jobs/99456/output/EXP_REFINEFINAL1_r.cmap
# Query Maps From:	/home/bionano/access/local/jobs/99456/output/EXP_REFINEFINAL1_q.cmap
# Xmap Entries From:	/home/bionano/access/local/jobs/99456/output/EXP_REFINEFINAL1.xmap
# Confidence scores: {"translocations_score": {"pipeline_name": "rvp", "model_file": "/opt/conda/envs/bionano3/lib/python3.7/site-packages/svconfmodels/models/models_data/2021-05-20_ModelTranslocations_v0.5.2.joblib", "model_version": "0.5.2", "features": "LabelOccurrenceFrac,RegionCoverageFrac,RawConfidenceLeft,RawConfidenceRight,MeanCoverage,MeanOccurrence,MeanChimQuality,MeanSegDupL,MeanSegDup…
# VAF: {"algorithm for non duplications": "BetaPriorBayesian", "version": "1.0", "algorithm for duplications": "CoverageRatio", "pipeline": "rvp"}
#h SmapEntryID	QryContigID	RefcontigID1	RefcontigID2	QryStartPos	QryEndPos	RefStartPos	RefEndPos	Confidence	Type	XmapID1	XmapID2	LinkID	QryStartIdx	QryEndIdx	RefStartIdx	RefEndIdx	RawConfidence	RawConfidenceLeft	RawConfidenceRight	RawConfidenceCenter	SVsize	SVfreq	Orientation	VAF	Sample	Algorithm	Size	Present_in_%_of_BNG_control_samples	Present_in_%_of_BNG_control_samples_with_the_same_enzyme	%_of_BNG_control_sample_with_homozygous_SV	%_of_BNG_control_sample_with_heterozygous_SV	%_of_AFR_BNG_control_sample_with_SV	%_of_AMR_BNG_control_sample_with_SV	%_of_EUR_BNG_control_sample_with_SV	%_of_EAS_BNG_control_sample_with_SV	%_of_SAS_BNG_control_sample_with_SV	%_of_unknown_BNG_control_sample_with_SV	Fail_assembly_chimeric_score	num_overlap_DGV_calls	OverlapGenes	NearestNonOverlapGene	NearestNonOverlapGeneDistance	PutativeGeneFusion	Found_in_control_sample_assembly	Found_in_control_sample_molecules	Found_in_self_molecules	Control_molecule_count	Self_molecule_count	UCSC_web_link1
#f int	int	int	int	float	float	float	float	float	string	int	int	int	int	int	int	int	float	float	float	float	float	float	string	float	string	string	int	float	float	float	float	float	float	float	float	float	float	string	int	string	string	float	string	string	string	string	int	int	string
1544	4771	4	4	481944	490586	37450111	38615611	0.99	deletion	1053	1055	-1	78	79	7332	7579	73.95	88.98	73.95	736.42	1.15686e+06	0.503	NA	0.5	CLL1_15RF_iPSC___RVA_v1_8_1	assembly_comparison	1156858	0	0	0	0	0	0	0	0	0	0	not_applicable	0	C4orf19;RELL1;PGM2;TBC1D1;PTTG2;LINC02513;LINC01258;LINC01259;LINC02278;KLF3-AS1	NWD2	649	-	no	no	yes	0	90	http://genome.ucsc.edu/cgi-bin/hgTracks?db=hg38&position=chr4:37450111-38615611
234	621	1	1	642186	661094	102949839	102962101	0.99	insertion	175	175	-1	106	108	19586	19587	22.55	98.15	22.55	143.94	6646.1	0.036	NA	0.2	CLL1_15RF_iPSC___RVA_v1_8_1	assembly_comparison	6647	0	0	0	0	0	0	0	0	0	0	not_applicable	1	COL11A1	RNPC3-DT	454879	-	no	no	yes	0	9	http://genome.ucsc.edu/cgi-bin/hgTracks?db=hg38&position=chr1:102949839-102962101
242	632	1	1	346937	365953	102949839	102962101	0.99	insertion	179	179	-1	60	62	19586	19587	48.38	48.38	98.46	169.09	6754.3	0.269	NA	0.2	CLL1_15RF_iPSC___RVA_v1_8_1	assembly_comparison	6754	0	0	0	0	0	0	0	0	0	0	not_applicable	1	COL11A1	RNPC3-DT	454879	-	no	no	yes	0	27	http://genome.ucsc.edu/cgi-bin/hgTracks?db=hg38&position=chr1:102949839-102962101
317	712	1	1	422949	461302	112292245	112319497	0.99	insertion	244	244	-1	81	85	21556	21559	71.3	78.56	71.3	117.66	11101	0.27	NA	0.8	CLL1_15RF_iPSC___RVA_v1_8_1	assembly_comparison	11101	0	0	0	0	0	0	0	0	0	0	not_applicable	2	LINC02884	CTTNBP2NL	76717	-	no	no	yes	0	70	http://genome.ucsc.edu/cgi-bin/hgTracks?db=hg38&position=chr1:112292245-112319497
539	1222	1	1	368944	384343	196317501	196326154	0.99	insertion	403	403	-1	61	63	34557	34558	56.43	56.43	70.39	139.12	6745.8	0.486	NA	0.49	CLL1_15RF_iPSC___RVA_v1_8_1	assembly_comparison	6745	0	0	0	0	0	0	0	0	0	0	not_applicable	2	KCNT2	LINC01724	228787	-	no	no	yes	0	109	http://genome.ucsc.edu/cgi-bin/hgTracks?db=hg38&position=chr1:196317501-196326154
186	331	1	1	604885	617500	45045141	45050912	0.99	insertion	135	135	-1	93	95	7096	7097	74.38	83.21	74.38	192.74	6844.1	0.509	NA	0.53	CLL1_15RF_iPSC___RVA_v1_8_1	assembly_comparison	6844	0	0	0	0	0	0	0	0	0	0	not_applicable	0	ZSWIM5	UROD	29567	-	no	no	yes	0	117	http://genome.ucsc.edu/cgi-bin/hgTracks?db=hg38&position=chr1:45045141-45050912
4662	12742	10	10	463968	475625	121477776	121482630	0.99	insertion	3195	3195	-1	67	69	24192	24193	68.28	68.28	82.81	181.09	6803.1	0.478	NA	0.55	CLL1_15RF_iPSC___RVA_v1_8_1	assembly_comparison	6803	0	0	0	0	0	0	0	0	0	0	not_applicable	2	FGFR2	ATE1	257794	-	no	no	yes	0	98	http://genome.ucsc.edu/cgi-bin/hgTracks?db=hg38&position=chr10:121477776-121482630
4550	12242	10	10	306533	330538	34251226	34257330	0.99	insertion	3115	3115	-1	60	64	6920	6922	58.44	58.44	67.13	149.24	17900.7	0.502	NA	0.41	CLL1_15RF_iPSC___RVA_v1_8_1	assembly_comparison	17901	0	0	0	0	0	0	0	0	0	0	not_applicable	1	PARD3	LINC02629	333423	-	no	no	yes	0	76	http://genome.ucsc.edu/cgi-bin/hgTracks?db=hg38&position=chr10:34251226-34257330
4612	12471	10	10	391445	411887	66927142	66940823	0.99	insertion	3161	3161	-1	66	68	13221	13223	59.39	59.39	62.76	111.2	6761.1	0.474	NA	0.48	CLL1_15RF_iPSC___RVA_v1_8_1	assembly_comparison	6761	0	0	0	0	0	0	0	0	0	0	not_applicable	2	CTNNA3;LOC101928961;LRRTM3	MIR7151	462528	-	no	no	yes	0	113	http://genome.ucsc.edu/cgi-bin/hgTracks?db=hg38&position=chr10:66927142-66940823
4636	12591	10	10	502586	529442	86498318	86514863	0.99	insertion	3175	3175	-1	61	67	16948	16952	64.33	64.34	67	155.13	10310.8	0.5	NA	0.91	CLL1_15RF_iPSC___RVA_v1_8_1	assembly_comparison	10310	0	0	0	0	0	0	0	0	0	0	not_applicable	9	WAPL	GRID1	131524	-	no	no	yes	0	102	http://genome.ucsc.edu/cgi-bin/hgTracks?db=hg38&position=chr10:86498318-86514863
4782	13101	11	11	489065	534597	22640407	22672499	0.99	insertion	3266	3266	-1	82	89	4253	4259	61	74.9	61	126.03	13439.6	0.504	NA	0.54	CLL1_15RF_iPSC___RVA_v1_8_1	assembly_comparison	13439	0	0	0	0	0	0	0	0	0	0	not_applicable	2	GAS2	FANCF	14585	-	no	no	yes	0	106	http://genome.ucsc.edu/cgi-bin/hgTracks?db=hg38&position=chr11:22640407-22672499
5091	14111	12	12	283912	312122	26698739	26720169	0.99	insertion	3461	3461	-1	62	64	5569	5570	39.21	39.21	42.45	68.7	6780.5	0.491	NA	0.2	CLL1_15RF_iPSC___RVA_v1_8_1	assembly_comparison	6781	0	0	0	0	0	0	0	0	0	0	not_applicable	2	ITPR2	INTS13	185012	-	no	no	yes	0	38	http://genome.ucsc.edu/cgi-bin/hgTracks?db=hg38&position=chr12:26698739-26720169
5238	14811	13	13	453824	466750	95561381	95567505	0.99	insertion	3577	3577	-1	72	74	16624	16625	72.58	72.59	74.04	175.23	6801.8	0.488	NA	0.52	CLL1_15RF_iPSC___RVA_v1_8_1	assembly_comparison	6801	0	0	0	0	0	0	0	0	0	0	not_applicable	0	CLDN10	DZIP1	10697	-	no	no	yes	0	97	http://genome.ucsc.edu/cgi-bin/hgTracks?db=hg38&position=chr13:95561381-95567505
5453	15221	14	14	615852	625325	50239986	5.02427e+07	0.99	insertion	3718	3718	-1	91	93	6734	6735	70.04	70.05	71.7	179.38	6806	0.466	NA	0.54	CLL1_15RF_iPSC___RVA_v1_8_1	assembly_comparison	6806	0	0	0	0	0	0	0	0	0	0	not_applicable	8	L2HGDH	SOS2	8409	-	no	no	yes	0	108	http://genome.ucsc.edu/cgi-bin/hgTracks?db=hg38&position=chr14:50239986-50242652
6007	16012	15	15	388982	397767	56924542	56926468	0.99	insertion	4070	4070	-1	72	74	7513	7514	72.24	72.36	72.85	163.84	6859.4	0.488	NA	0.45	CLL1_15RF_iPSC___RVA_v1_8_1	assembly_comparison	6860	0	0	0	0	0	0	0	0	0	0	not_applicable	3	TCF12	TCF12-DT	6044	-	no	no	yes	0	85	http://genome.ucsc.edu/cgi-bin/hgTracks?db=hg38&position=chr15:56924542-56926468
6454	16771	16	16	158793	201469	88361558	88396228	0.99	insertion	4410	4410	-1	14	16	13654	13655	9.32	9.32	14.97	36.58	8006.5	0.054	NA	0.38	CLL1_15RF_iPSC___RVA_v1_8_1	assembly_comparison	8007	0	0	0	0	0	0	0	0	0	0	not_applicable	23	ZNF469	ZFPM1	57052	-	no	no	yes	0	53	http://genome.ucsc.edu/cgi-bin/hgTracks?db=hg38&position=chr16:88361558-88396228
6509	16912	17	17	338662	352314	16633458	16640344	0.99	insertion	4453	4453	-1	49	51	2707	2708	31.77	50.43	31.77	99.75	6766	0.376	NA	0.45	CLL1_15RF_iPSC___RVA_v1_8_1	assembly_comparison	6766	0	0	0	0	0	0	0	0	0	0	not_applicable	1	ZNF624	CCDC144A	49897	-	no	no	yes	0	108	http://genome.ucsc.edu/cgi-bin/hgTracks?db=hg38&position=chr17:16633458-16640344
6497	16872	17	17	408278	426766	2.20838e+06	2.22003e+06	0.99	insertion	4445	4445	-1	39	41	261	263	38.97	38.97	58.01	121.46	6831.5	0.531	NA	0.52	CLL1_15RF_iPSC___RVA_v1_8_1	assembly_comparison	6832	0	0	0	0	0	0	0	0	0	0	not_applicable	2	SMG6	LOC101927839	12643.2	-	no	no	yes	0	90	http://genome.ucsc.edu/cgi-bin/hgTracks?db=hg38&position=chr17:2208377-2220034
6561	17022	17	17	384299	403600	27506268	27518712	0.99	insertion	4506	4506	-1	41	43	3658	3660	34.07	34.07	39.92	96.28	6857.1	0.543	NA	0.47	CLL1_15RF_iPSC___RVA_v1_8_1	assembly_comparison	6857	0	0	0	0	0	0	0	0	0	0	not_applicable	1	KSR1	TBC1D3P5	74646	-	no	no	yes	0	65	http://genome.ucsc.edu/cgi-bin/hgTracks?db=hg38&position=chr17:27506268-27518712
6853	17381	17	17	529710	555131	74276149	74294614	0.99	insertion	4758	4758	-1	73	75	12272	12273	52.52	77.79	52.52	91.33	6956.4	0.497	NA	0.53	CLL1_15RF_iPSC___RVA_v1_8_1	assembly_comparison	6957	0	0	0	0	0	0	0	0	0	0	not_applicable	94	DNAI2	TTYH2	14130	-	no	no	yes	0	86	http://genome.ucsc.edu/cgi-bin/hgTracks?db=hg38&position=chr17:74276149-74294614
6907	17542	18	18	386368	406886	3.19288e+07	3.19421e+07	0.99	insertion	4792	4792	-1	73	75	5491	5493	46.19	46.19	56.7	127.55	7203.8	0.508	NA	0.43	CLL1_15RF_iPSC___RVA_v1_8_1	assembly_comparison	7204	0	0	0	0	0	0	0	0	0	0	not_applicable	4	TRAPPC8	RNF125	76694.5	-	no	no	yes	0	89	http://genome.ucsc.edu/cgi-bin/hgTracks?db=hg38&position=chr18:31928815-31942130
6932	17652	18	18	401691	413203	4.79138e+07	47918545	0.99	insertion	4808	4808	-1	76	78	8808	8810	64.36	64.37	66.78	168.82	6816.6	0.491	NA	0.47	CLL1_15RF_iPSC___RVA_v1_8_1	assembly_comparison	6817	0	0	0	0	0	0	0	0	0	0	not_applicable	1	SMAD2	ZBTB7C	108127	-	no	no	yes	0	106	http://genome.ucsc.edu/cgi-bin/hgTracks?db=hg38&position=chr18:47913849-47918545
1093	2751	2	2	477935	489825	204870217	204875348	0.99	insertion	756	756	-1	77	79	41623	41624	58.86	58.86	73.64	152.83	6759.2	0.495	NA	0.5	CLL1_15RF_iPSC___RVA_v1_8_1	assembly_comparison	6759	0	0	0	0	0	0	0	0	0	0	not_applicable	3	PARD3B	NRP2	807153	-	no	no	yes	0	93	http://genome.ucsc.edu/cgi-bin/hgTracks?db=hg38&position=chr2:204870217-204875348
1114	2842	2	2	465693	481336	2.18548e+08	2.18556e+08	0.99	insertion	771	771	-1	71	74	44629	44632	53.76	59.27	53.76	155.72	7182.5	0.473	NA	0.5	CLL1_15RF_iPSC___RVA_v1_8_1	assembly_comparison	7182	0	0	0	0	0	0	0	0	0	0	not_applicable	0	USP37	CNOT9	12552.6	-	no	no	yes	0	91	http://genome.ucsc.edu/cgi-bin/hgTracks?db=hg38&position=chr2:218547826-218556286
1118	2881	2	2	478802	507184	229945679	229967261	0.99	insertion	774	774	-1	81	83	46986	46987	59.74	71.16	59.74	68.2	6800.9	0.474	NA	0.49	CLL1_15RF_iPSC___RVA_v1_8_1	assembly_comparison	6801	0	0	0	0	0	0	0	0	0	0	not_applicable	46	FBXO36	TRIP12	22494	-	no	no	yes	0	101	http://genome.ucsc.edu/cgi-bin/hgTracks?db=hg38&position=chr2:229945679-229967261
779	1952	2	2	435004	448856	64229100	64236117	0.99	insertion	509	509	-1	91	93	12850	12851	72.63	93.68	72.63	197.45	6835	0.507	NA	0.52	CLL1_15RF_iPSC___RVA_v1_8_1	assembly_comparison	6835	0	0	0	0	0	0	0	0	0	0	not_applicable	57	LOC100507006	LINC00309	23616	-	no	no	yes	0	106	http://genome.ucsc.edu/cgi-bin/hgTracks?db=hg38&position=chr2:64229100-64236117
7685	19011	21	21	514880	533664	21460303	2.14725e+07	0.99	insertion	5442	5442	-1	95	97	2502	2503	71.85	84.74	71.85	171.02	6564.6	0.5	NA	0.5	CLL1_15RF_iPSC___RVA_v1_8_1	assembly_comparison	6565	0	0	0	0	0	0	0	0	0	0	not_applicable	7	NCAM2	LINC00317	250770	-	no	no	yes	0	72	http://genome.ucsc.edu/cgi-bin/hgTracks?db=hg38&position=chr21:21460303-21472522
1288	3762	3	3	353134	373677	1.50407e+08	1.50421e+08	0.99	insertion	888	888	-1	70	72	30650	30653	74.2	74.2	84.33	104.27	6548.5	0.493	NA	0.58	CLL1_15RF_iPSC___RVA_v1_8_1	assembly_comparison	6547	0	0	0	0	0	0	0	0	0	0	not_applicable	0	TSC22D2	LINC01214	83427.8	-	no	no	yes	0	83	http://genome.ucsc.edu/cgi-bin/hgTracks?db=hg38&position=chr3:150407173-150421168
1360	3982	3	3	339633	352734	169093775	1.691e+08	0.99	insertion	931	931	-1	65	67	34821	34823	36.27	36.27	50.33	165.28	6795	0.474	NA	0.45	CLL1_15RF_iPSC___RVA_v1_8_1	assembly_comparison	6796	0	0	0	0	0	0	0	0	0	0	not_applicable	0	MECOM	LINC02082	171780	-	no	no	yes	0	100	http://genome.ucsc.edu/cgi-bin/hgTracks?db=hg38&position=chr3:169093775-169100081
1668	5352	4	4	354095	368898	112737837	112742157	0.99	insertion	1148	1148	-1	68	72	23286	23287	54.86	61.8	54.86	147.05	10483	0.493	NA	0.46	CLL1_15RF_iPSC___RVA_v1_8_1	assembly_comparison	10483	0	0	0	0	0	0	0	0	0	0	not_applicable	11	ANK2	LARP7	80252	-	no	no	yes	0	34	http://genome.ucsc.edu/cgi-bin/hgTracks?db=hg38&position=chr4:112737837-112742157
1666	5351	4	4	429904	444913	112737837	112742157	0.99	insertion	1147	1147	-1	83	89	23286	23287	52.61	76.51	52.61	152.09	10688.7	0.504	NA	0.46	CLL1_15RF_iPSC___RVA_v1_8_1	assembly_comparison	10688	0	0	0	0	0	0	0	0	0	0	not_applicable	11	ANK2	LARP7	80252	-	no	no	yes	0	97	http://genome.ucsc.edu/cgi-bin/hgTracks?db=hg38&position=chr4:112737837-112742157
1477	4391	4	4	513200	536330	5197749	5.2141e+06	0.99	insertion	1007	1007	-1	87	90	737	740	60.32	93.31	60.32	75.81	6780.2	0.503	NA	0.54	CLL1_15RF_iPSC___RVA_v1_8_1	assembly_comparison	6780	0	0	0	0	0	0	0	0	0	0	not_applicable	4	STK32B	CYTL1	178292	-	no	no	yes	0	96	http://genome.ucsc.edu/cgi-bin/hgTracks?db=hg38&position=chr4:5197749-5214098
1624	5062	4	4	350412	365202	78055937	78063920	0.99	insertion	1116	1116	-1	59	61	15551	15552	42.59	42.59	73.21	172.62	6806.4	0.448	NA	0.45	CLL1_15RF_iPSC___RVA_v1_8_1	assembly_comparison	6806	0	0	0	0	0	0	0	0	0	0	not_applicable	11	FRAS1	MRPL1	103153	-	no	no	yes	0	99	http://genome.ucsc.edu/cgi-bin/hgTracks?db=hg38&position=chr4:78055937-78063920
1649	5202	4	4	378225	397816	92426480	9.24397e+07	0.99	insertion	1134	1134	-1	75	77	18791	18793	76.77	76.77	79.45	100.02	6344.7	0.515	NA	0.56	CLL1_15RF_iPSC___RVA_v1_8_1	assembly_comparison	6345	0	0	0	0	0	0	0	0	0	0	not_applicable	10	GRID2	LNCPRESS2	149179	-	no	no	yes	0	103	http://genome.ucsc.edu/cgi-bin/hgTracks?db=hg38&position=chr4:92426480-92439725
2299	6912	5	5	338763	350633	112251119	112256124	0.99	insertion	1576	1576	-1	59	61	23240	23241	51.66	51.66	85.89	166.29	6865	0.498	NA	0.46	CLL1_15RF_iPSC___RVA_v1_8_1	assembly_comparison	6865	0	0	0	0	0	0	0	0	0	0	not_applicable	3	EPB41L4A;LOC101927023	EPB41L4A-AS1	88619	-	no	no	yes	0	99	http://genome.ucsc.edu/cgi-bin/hgTracks?db=hg38&position=chr5:112251119-112256124
2311	7011	5	5	538618	580504	134409601	134442459	0.99	insertion	1587	1587	-1	87	92	28035	28040	53.95	81.24	61.7	53.95	9027.5	0.521	NA	0.51	CLL1_15RF_iPSC___RVA_v1_8_1	assembly_comparison	9027	0	0	0	0	0	0	0	0	0	0	not_applicable	15	CDKN2AIPNL;LINC02999	UBE2B	17494	-	no	no	yes	0	97	http://genome.ucsc.edu/cgi-bin/hgTracks?db=hg38&position=chr5:134409601-134442459
2324	7041	5	5	521151	542826	147557260	147572177	0.99	insertion	1593	1593	-1	91	93	30690	30691	76.63	82.29	76.63	131.75	6758.2	0.519	NA	0.48	CLL1_15RF_iPSC___RVA_v1_8_1	assembly_comparison	6758	0	0	0	0	0	0	0	0	0	0	not_applicable	0	JAKMIP2-AS1	JAKMIP2	13261	-	no	no	yes	0	118	http://genome.ucsc.edu/cgi-bin/hgTracks?db=hg38&position=chr5:147557260-147572177
2267	6721	5	5	521928	545473	93586873	93603413	0.99	insertion	1557	1557	-1	92	94	19116	19117	52.29	76.63	52.29	118	7004.5	0.507	NA	0.41	CLL1_15RF_iPSC___RVA_v1_8_1	assembly_comparison	7004	0	0	0	0	0	0	0	0	0	0	not_applicable	4	NR2F1	NR2F1-AS1	5554	-	no	no	yes	0	86	http://genome.ucsc.edu/cgi-bin/hgTracks?db=hg38&position=chr5:93586873-93603413
2271	6741	5	5	450936	459049	96957780	96959101	0.99	insertion	1561	1561	-1	68	70	19826	19828	56.82	56.82	70.92	160.16	6792.2	0.48	NA	0.5	CLL1_15RF_iPSC___RVA_v1_8_1	assembly_comparison	6793	0	0	0	0	0	0	0	0	0	0	not_applicable	3	LNPEP	ERAP2	38065	-	no	no	yes	0	110	http://genome.ucsc.edu/cgi-bin/hgTracks?db=hg38&position=chr5:96957780-96959101
2676	8312	6	6	429348	437163	1.44645e+08	1.44646e+08	0.99	insertion	1784	1784	-1	84	86	30245	30246	62.99	80.95	62.99	179.13	6713.7	0.49	NA	0.41	CLL1_15RF_iPSC___RVA_v1_8_1	assembly_comparison	6713	0	0	0	0	0	0	0	0	0	0	not_applicable	0	UTRN	SNORA98	239437	-	no	no	yes	0	101	http://genome.ucsc.edu/cgi-bin/hgTracks?db=hg38&position=chr6:144645202-144646303
2732	8392	6	6	692131	703420	165653192	165657807	0.99	insertion	1803	1803	-1	119	121	34461	34462	17.12	117.44	17.12	156.04	6674	0.026	NA	0.63	CLL1_15RF_iPSC___RVA_v1_8_1	assembly_comparison	6674	0	0	0	0	0	0	0	0	0	0	not_applicable	0	PDE10A	LINC00473	266241	-	no	no	yes	0	41	http://genome.ucsc.edu/cgi-bin/hgTracks?db=hg38&position=chr6:165653192-165657807
2726	8411	6	6	841528	852967	165653192	165657807	0.99	insertion	1801	1801	-1	142	144	34461	34462	9.04	142.64	9.04	175.26	6823.7	0.039	NA	0.63	CLL1_15RF_iPSC___RVA_v1_8_1	assembly_comparison	6824	0	0	0	0	0	0	0	0	0	0	not_applicable	0	PDE10A	LINC00473	266241	-	no	no	yes	0	25	http://genome.ucsc.edu/cgi-bin/hgTracks?db=hg38&position=chr6:165653192-165657807
2738	8451	6	6	449737	461195	165653192	165657807	0.99	insertion	1805	1805	-1	87	89	34461	34462	65.14	79.53	65.14	171.99	6843.2	0.429	NA	0.63	CLL1_15RF_iPSC___RVA_v1_8_1	assembly_comparison	6843	0	0	0	0	0	0	0	0	0	0	not_applicable	0	PDE10A	LINC00473	266241	-	no	no	yes	0	102	http://genome.ucsc.edu/cgi-bin/hgTracks?db=hg38&position=chr6:165653192-165657807
2729	8412	6	6	769069	780547	165653192	165657807	0.99	insertion	1802	1802	-1	132	134	34461	34462	12.98	107.03	12.98	170.16	6863.2	0.063	NA	0.63	CLL1_15RF_iPSC___RVA_v1_8_1	assembly_comparison	6863	0	0	0	0	0	0	0	0	0	0	not_applicable	0	PDE10A	LINC00473	266241	-	no	no	yes	0	30	http://genome.ucsc.edu/cgi-bin/hgTracks?db=hg38&position=chr6:165653192-165657807
2546	7571	6	6	401423	409570	3.6595e+07	3.65963e+07	0.99	insertion	1691	1691	-1	68	70	7146	7147	55.99	55.99	58.05	143.29	6798.3	0.514	NA	0.52	CLL1_15RF_iPSC___RVA_v1_8_1	assembly_comparison	6798	0	0	0	0	0	0	0	0	0	0	not_applicable	1	SRSF3	MIR3925	26102.7	-	no	no	yes	0	121	http://genome.ucsc.edu/cgi-bin/hgTracks?db=hg38&position=chr6:36594984-36596333
3561	10232	8	8	391206	400947	17731521	17734430	0.99	insertion	2312	2312	-1	69	71	3346	3347	64.45	64.45	70.97	164.87	6831.3	0.495	NA	0.5	CLL1_15RF_iPSC___RVA_v1_8_1	assembly_comparison	6831	0	0	0	0	0	0	0	0	0	0	not_applicable	5	MTUS1	MIR548V	49865	-	no	no	yes	0	124	http://genome.ucsc.edu/cgi-bin/hgTracks?db=hg38&position=chr8:17731521-17734430
4426	11892	9	9	399846	415541	1.1077e+08	1.10778e+08	0.99	insertion	3051	3051	-1	83	85	19155	19157	83.98	83.98	90.93	200	6715.7	0.49	NA	0.47	CLL1_15RF_iPSC___RVA_v1_8_1	assembly_comparison	6716	0	0	0	0	0	0	0	0	0	0	not_applicable	0	MUSK	LPAR1	94768.8	-	no	no	yes	0	93	http://genome.ucsc.edu/cgi-bin/hgTracks?db=hg38&position=chr9:110769514-110778494
245	21411	1	1	734389	743912	102965036	102971727	0.97	inversion	181	182	246	121	123	19588	19590	-1	48.51	20.42	-1	263204	0.037	NA	0.32	CLL1_15RF_iPSC___RVA_v1_8_1	assembly_comparison	-1	0	0	0	0	0	0	0	0	0	0	fail	0	COL11A1	RNPC3-DT	445253	-	no	no	yes	0	37	http://genome.ucsc.edu/cgi-bin/hgTracks?db=hg38&position=chr1:102965036-102971727
246	21411	1	-1	472442	-1	102701832	-1	0.97	inversion_partial	181	-1	245	80	-1	19538	-1	-1	-1	-1	-1	263204	0.037	NA	0.32	-	-	-1	-1	-1	-1	-1	-1	-1	-1	-1	-1	-1	-	-1	-	-	-1	-	-	-	-	-1	-1	-
2677	24502	6	6	407969	420027	152161728	135474097	1	translocation_intrachr	1785	1780	-1	76	77	31830	28206	-1	85.2	78.59	-1	-1	0.507	+/+	0.3	CLL1_15RF_iPSC___RVA_v1_8_1	assembly_comparison	-1	0	0	0	0	0	0	0	0	0	0	pass	-1	SYNE1;AHI1	AHI1-DT	23704	AHI1-SYNE1	no	no	yes	0	82	http://genome.ucsc.edu/cgi-bin/hgTracks?db=hg38&position=chr6:152161723-152161733
[truncated: 2 more columns]

## Sheet: aMesothelin transp RVA dual ana
# SMAP File Version:	0.91
# Reference Maps From:	/home/bionano/access/local/jobs/99455/output/EXP_REFINEFINAL1_r.cmap
# Query Maps From:	/home/bionano/access/local/jobs/99455/output/EXP_REFINEFINAL1_q.cmap
# Xmap Entries From:	/home/bionano/access/local/jobs/99455/output/EXP_REFINEFINAL1.xmap
# Confidence scores: {"translocations_score": {"pipeline_name": "rvp", "model_file": "/opt/conda/envs/bionano3/lib/python3.7/site-packages/svconfmodels/models/models_data/2021-05-20_ModelTranslocations_v0.5.2.joblib", "model_version": "0.5.2", "features": "LabelOccurrenceFrac,RegionCoverageFrac,RawConfidenceLeft,RawConfidenceRight,MeanCoverage,MeanOccurrence,MeanChimQuality,MeanSegDupL,MeanSegDup…
# VAF: {"algorithm for non duplications": "BetaPriorBayesian", "version": "1.0", "algorithm for duplications": "CoverageRatio", "pipeline": "rvp"}
#h SmapEntryID	QryContigID	RefcontigID1	RefcontigID2	QryStartPos	QryEndPos	RefStartPos	RefEndPos	Confidence	Type	XmapID1	XmapID2	LinkID	QryStartIdx	QryEndIdx	RefStartIdx	RefEndIdx	RawConfidence	RawConfidenceLeft	RawConfidenceRight	RawConfidenceCenter	SVsize	SVfreq	Orientation	VAF	Sample	Algorithm	Size	Present_in_%_of_BNG_control_samples	Present_in_%_of_BNG_control_samples_with_the_same_enzyme	%_of_BNG_control_sample_with_homozygous_SV	%_of_BNG_control_sample_with_heterozygous_SV	%_of_AFR_BNG_control_sample_with_SV	%_of_AMR_BNG_control_sample_with_SV	%_of_EUR_BNG_control_sample_with_SV	%_of_EAS_BNG_control_sample_with_SV	%_of_SAS_BNG_control_sample_with_SV	%_of_unknown_BNG_control_sample_with_SV	Fail_assembly_chimeric_score	num_overlap_DGV_calls	OverlapGenes	NearestNonOverlapGene	NearestNonOverlapGeneDistance	PutativeGeneFusion	Found_in_control_sample_assembly	Found_in_control_sample_molecules	Found_in_self_molecules	Control_molecule_count	Self_molecule_count	UCSC_web_link1
#f int	int	int	int	float	float	float	float	float	string	int	int	int	int	int	int	int	float	float	float	float	float	float	string	float	string	string	int	float	float	float	float	float	float	float	float	float	float	string	int	string	string	float	string	string	string	string	int	int	string
224	1311	1	1	286726	286726	161942644	162193218	0.97	deletion	208	210	-1	50	50	27048	27104	37.56	56.57	37.56	1139.58	250574	0.505	NA	0.52	aMesothelin_transp_3___RVA_v1_8_1	assembly_comparison	250574	0	0	0	0	0	0	0	0	0	0	not_applicable	9	ATF6;OLFML2B;NOS1AP;MIR4654	MIR556	149328	ATF6-NOS1AP	no	no	yes	1	78	http://genome.ucsc.edu/cgi-bin/hgTracks?db=hg38&position=chr1:161942644-162193218
2650	21772	16	16	181087	190455	22221176	22283780	0.99	deletion	2450	2450	-1	29	30	3680	3690	28.27	28.27	36.57	73.42	53235.6	0.503	NA	0.51	aMesothelin_transp_3___RVA_v1_8_1	assembly_comparison	53235	0	0	0	0	0	0	0	0	0	0	not_applicable	0	EEF2K	POLR3E	13629	-	no	no	yes	0	71	http://genome.ucsc.edu/cgi-bin/hgTracks?db=hg38&position=chr16:22221176-22283780
1245	11771	6	6	238517	250828	158419601	158479718	0.99	deletion	1103	1103	-1	49	50	33113	33119	36.8	36.99	37.24	95.12	47805.4	0.466	NA	0.51	aMesothelin_transp_3___RVA_v1_8_1	assembly_comparison	47805	0	0	0	0	0	0	0	0	0	0	not_applicable	0	TULP4	TMEM181	56922	-	no	no	yes	0	72	http://genome.ucsc.edu/cgi-bin/hgTracks?db=hg38&position=chr6:158419601-158479718
2547	21401	15	15	109817	129511	7.1882e+07	7.18896e+07	0.99	insertion	2327	2327	-1	15	19	10448	10450	15.62	15.62	40.56	64.18	12178.8	0.6	NA	0.06	aMesothelin_transp_3___RVA_v1_8_1	assembly_comparison	12179	0	0	0	0	0	0	0	0	0	0	not_applicable	2	MYO9A	NR2E3	63784.1	-	no	no	yes	0	5	http://genome.ucsc.edu/cgi-bin/hgTracks?db=hg38&position=chr15:71882036-71889551
2848	23321	18	18	71440.2	84446	6.75366e+07	6.75372e+07	0.99	insertion	2669	2669	-1	17	20	12935	12936	12.3	12.81	12.46	32.25	12399.1	0.047	NA	0.03	aMesothelin_transp_3___RVA_v1_8_1	assembly_comparison	12399	0	0	0	0	0	0	0	0	0	0	not_applicable	10	DSEL-AS1	DSEL	19918.7	-	no	no	yes	0	5	http://genome.ucsc.edu/cgi-bin/hgTracks?db=hg38&position=chr18:67536637-67537244
2983	23992	19	19	95501	115404	52732876	5.27403e+07	0.99	insertion	2805	2805	-1	19	24	6886	6888	12.52	16.54	12.52	34.11	12443.5	0.5	NA	0.07	aMesothelin_transp_3___RVA_v1_8_1	assembly_comparison	12444	0	0	0	0	0	0	0	0	0	0	not_applicable	40	ZNF611	ZNF600	23828.5	-	no	no	yes	0	8	http://genome.ucsc.edu/cgi-bin/hgTracks?db=hg38&position=chr19:52732876-52740335
3370	25851	23	23	209898	224713	92102164	92104645	0.99	insertion	3221	3221	-1	36	40	17506	17507	10.5	27.76	10.5	50.07	12334	0.5	NA	0.05	aMesothelin_transp_3___RVA_v1_8_1	assembly_comparison	12334	0	0	0	0	0	0	0	0	0	0	not_applicable	3	PCDH11X	PABPC5	663581	-	no	no	yes	0	6	http://genome.ucsc.edu/cgi-bin/hgTracks?db=hg38&position=chrX:92102164-92104645
740	7192	4	4	116253	150584	112689181	112711135	0.99	insertion	657	657	-1	23	27	23280	23281	20.28	20.28	25.09	55.8	12377.5	0.446	NA	0.07	aMesothelin_transp_3___RVA_v1_8_1	assembly_comparison	12378	0	0	0	0	0	0	0	0	0	0	not_applicable	5	ANK2	LARP7	31596	-	no	no	yes	0	6	http://genome.ucsc.edu/cgi-bin/hgTracks?db=hg38&position=chr4:112689181-112711135
1219	11621	6	6	136512	162239	143184899	143192386	0.99	insertion	1087	1087	-1	28	31	29937	29939	16.22	26.58	16.22	53.65	18240.3	0.5	NA	0.05	aMesothelin_transp_3___RVA_v1_8_1	assembly_comparison	18240	0	0	0	0	0	0	0	0	0	0	not_applicable	0	AIG1	LINC01277	147318	-	no	no	yes	0	5	http://genome.ucsc.edu/cgi-bin/hgTracks?db=hg38&position=chr6:143184899-143192386
1117	10392	6	6	113131	127209	3.83489e+07	38350797	0.99	insertion	1000	1000	-1	24	27	7467	7468	21.54	21.54	34.68	69.07	12227.9	0.5	NA	0.06	aMesothelin_transp_3___RVA_v1_8_1	assembly_comparison	12227	0	0	0	0	0	0	0	0	0	0	not_applicable	2	BTBD9	BTBD9-AS1	130799	-	no	no	yes	0	5	http://genome.ucsc.edu/cgi-bin/hgTracks?db=hg38&position=chr6:38348947-38350797
1626	14421	8	8	122914	148194	100325274	100338210	0.99	insertion	1445	1445	-1	31	34	20037	20038	10.16	26.55	10.16	47.03	12344.5	0.6	NA	0.09	aMesothelin_transp_3___RVA_v1_8_1	assembly_comparison	12345	0	0	0	0	0	0	0	0	0	0	not_applicable	0	RNF19A	MIR4471	44553	-	no	no	yes	0	5	http://genome.ucsc.edu/cgi-bin/hgTracks?db=hg38&position=chr8:100325274-100338210
[truncated: 2 more columns]

## Sheet: switchCAR cl1 transp RVA dual a
# SMAP File Version:	0.91
# Reference Maps From:	/home/bionano/access/local/jobs/99454/output/EXP_REFINEFINAL1_r.cmap
# Query Maps From:	/home/bionano/access/local/jobs/99454/output/EXP_REFINEFINAL1_q.cmap
# Xmap Entries From:	/home/bionano/access/local/jobs/99454/output/EXP_REFINEFINAL1.xmap
# Confidence scores: {"translocations_score": {"pipeline_name": "rvp", "model_file": "/opt/conda/envs/bionano3/lib/python3.7/site-packages/svconfmodels/models/models_data/2021-05-20_ModelTranslocations_v0.5.2.joblib", "model_version": "0.5.2", "features": "LabelOccurrenceFrac,RegionCoverageFrac,RawConfidenceLeft,RawConfidenceRight,MeanCoverage,MeanOccurrence,MeanChimQuality,MeanSegDupL,MeanSegDup…
# VAF: {"algorithm for non duplications": "BetaPriorBayesian", "version": "1.0", "algorithm for duplications": "CoverageRatio", "pipeline": "rvp"}
#h SmapEntryID	QryContigID	RefcontigID1	RefcontigID2	QryStartPos	QryEndPos	RefStartPos	RefEndPos	Confidence	Type	XmapID1	XmapID2	LinkID	QryStartIdx	QryEndIdx	RefStartIdx	RefEndIdx	RawConfidence	RawConfidenceLeft	RawConfidenceRight	RawConfidenceCenter	SVsize	SVfreq	Orientation	VAF	Sample	Algorithm	Size	Present_in_%_of_BNG_control_samples	Present_in_%_of_BNG_control_samples_with_the_same_enzyme	%_of_BNG_control_sample_with_homozygous_SV	%_of_BNG_control_sample_with_heterozygous_SV	%_of_AFR_BNG_control_sample_with_SV	%_of_AMR_BNG_control_sample_with_SV	%_of_EUR_BNG_control_sample_with_SV	%_of_EAS_BNG_control_sample_with_SV	%_of_SAS_BNG_control_sample_with_SV	%_of_unknown_BNG_control_sample_with_SV	Fail_assembly_chimeric_score	num_overlap_DGV_calls	OverlapGenes	NearestNonOverlapGene	NearestNonOverlapGeneDistance	PutativeGeneFusion	Found_in_control_sample_assembly	Found_in_control_sample_molecules	Found_in_self_molecules	Control_molecule_count	Self_molecule_count	UCSC_web_link1
#f int	int	int	int	float	float	float	float	float	string	int	int	int	int	int	int	int	float	float	float	float	float	float	string	float	string	string	int	float	float	float	float	float	float	float	float	float	float	string	int	string	string	float	string	string	string	string	int	int	string
51	121	1	1	291637	313006	14342712	14353087	0.99	insertion	41	41	-1	47	52	1941	1942	38.81	41.85	38.81	99.5	10993.2	0.533	NA	0.53	switch_CAR_cl_1_transp_4___RVA_v1_8_1	assembly_comparison	10993	0	0	0	0	0	0	0	0	0	0	not_applicable	5	KAZN-AS1	KAZN	245598	-	no	no	yes	0	84	http://genome.ucsc.edu/cgi-bin/hgTracks?db=hg38&position=chr1:14342712-14353087
320	2152	1	1	235931	263525	235788046	235804748	0.99	insertion	296	296	-1	38	43	42365	42366	34.46	34.46	45.08	100.67	10891.9	0.48	NA	0.55	switch_CAR_cl_1_transp_4___RVA_v1_8_1	assembly_comparison	10891	0	0	0	0	0	0	0	0	0	0	not_applicable	3	LYST	MIR1537	48252	-	no	no	yes	0	99	http://genome.ucsc.edu/cgi-bin/hgTracks?db=hg38&position=chr1:235788046-235804748
102	451	1	1	254535	270322	59086609	59091417	0.99	insertion	92	92	-1	43	48	9824	9825	28.17	28.17	32.45	112.06	10979	0.494	NA	0.46	switch_CAR_cl_1_transp_4___RVA_v1_8_1	assembly_comparison	10979	0	0	0	0	0	0	0	0	0	0	not_applicable	1	LINC01358	HSD52	40519	-	no	no	yes	0	82	http://genome.ucsc.edu/cgi-bin/hgTracks?db=hg38&position=chr1:59086609-59091417
2449	19871	11	11	240331	263610	24672517	24684752	0.99	insertion	2177	2177	-1	44	49	4745	4746	32.07	37.43	32.07	85.85	11044.2	0.549	NA	0.48	switch_CAR_cl_1_transp_4___RVA_v1_8_1	assembly_comparison	11045	0	0	0	0	0	0	0	0	0	0	not_applicable	2	LUZP2	LINC02699	768848	-	no	no	yes	0	83	http://genome.ucsc.edu/cgi-bin/hgTracks?db=hg38&position=chr11:24672517-24684752
2599	21461	12	12	249660	282512	27003962	27025876	0.99	insertion	2309	2309	-1	41	46	5629	5630	37.85	37.85	41.04	98.61	10937.8	0.516	NA	0.47	switch_CAR_cl_1_transp_4___RVA_v1_8_1	assembly_comparison	10938	0	0	0	0	0	0	0	0	0	0	not_applicable	2	TM7SF3;MED21	FGFR1OP2	37315	-	no	no	yes	0	82	http://genome.ucsc.edu/cgi-bin/hgTracks?db=hg38&position=chr12:27003962-27025876
2603	21481	12	12	317911	338030	29631319	29640419	0.99	insertion	2313	2313	-1	57	61	6237	6238	38.58	50.06	38.58	113.41	11019.5	0.47	NA	0.48	switch_CAR_cl_1_transp_4___RVA_v1_8_1	assembly_comparison	11019	0	0	0	0	0	0	0	0	0	0	not_applicable	2	TMTC1	OVCH1	133634	-	no	no	yes	0	73	http://genome.ucsc.edu/cgi-bin/hgTracks?db=hg38&position=chr12:29631319-29640419
2637	22141	12	12	275489	288148	9.74875e+07	97489059	0.99	insertion	2335	2335	-1	44	50	19944	19945	37.22	37.23	39.11	97.94	11128.2	0.494	NA	0.45	switch_CAR_cl_1_transp_4___RVA_v1_8_1	assembly_comparison	11128	0	0	0	0	0	0	0	0	0	0	not_applicable	2	RMST	MIR1251	2850	-	no	no	yes	0	81	http://genome.ucsc.edu/cgi-bin/hgTracks?db=hg38&position=chr12:97487527-97489059
2829	23611	14	14	219734	248199	49953651	49971200	0.99	insertion	2511	2511	-1	37	42	6684	6685	22.99	28.74	22.99	62.31	10916.1	0.42	NA	0.5	switch_CAR_cl_1_transp_4___RVA_v1_8_1	assembly_comparison	10916	0	0	0	0	0	0	0	0	0	0	not_applicable	8	MIR6076	LINC01588	10469	-	no	no	yes	0	83	http://genome.ucsc.edu/cgi-bin/hgTracks?db=hg38&position=chr14:49953651-49971200
3062	24611	15	15	246411	264572	31757207	31764453	0.99	insertion	2725	2725	-1	42	47	2140	2141	39.34	39.82	39.51	102.62	10914.4	0.519	NA	0.48	switch_CAR_cl_1_transp_4___RVA_v1_8_1	assembly_comparison	10914	0	0	0	0	0	0	0	0	0	0	not_applicable	326	OTUD7A	CHRNA7	266030	-	no	no	yes	0	99	http://genome.ucsc.edu/cgi-bin/hgTracks?db=hg38&position=chr15:31757207-31764453
541	3731	2	2	313104	331354	135329938	135337232	0.99	insertion	471	471	-1	55	60	26150	26151	29.08	54.74	29.08	104.62	10956.4	0.453	NA	0.44	switch_CAR_cl_1_transp_4___RVA_v1_8_1	assembly_comparison	10956	0	0	0	0	0	0	0	0	0	0	not_applicable	0	ZRANB3	RAB3GAP1	159229	-	no	no	yes	0	71	http://genome.ucsc.edu/cgi-bin/hgTracks?db=hg38&position=chr2:135329938-135337232
431	3062	2	2	244334	257141	70078961	70081924	0.99	insertion	360	360	-1	40	43	14106	14107	30.46	36.81	30.46	86.2	9843.5	0.509	NA	0.43	switch_CAR_cl_1_transp_4___RVA_v1_8_1	assembly_comparison	9843	0	0	0	0	0	0	0	0	0	0	not_applicable	0	ASPRV1;PCBP1-AS1	PCBP1	5553	-	no	no	yes	0	73	http://genome.ucsc.edu/cgi-bin/hgTracks?db=hg38&position=chr2:70078961-70081924
4093	29241	22	22	221960	248252	26616716	2.66322e+07	0.99	insertion	3760	3760	-1	30	34	2007	2009	23.86	28.48	23.86	67.49	10771.6	0.505	NA	0.41	switch_CAR_cl_1_transp_4___RVA_v1_8_1	assembly_comparison	10773	0	0	0	0	0	0	0	0	0	0	not_applicable	1	CRYBB1;CRYBA4	MIAT	25245.5	-	no	no	yes	0	66	http://genome.ucsc.edu/cgi-bin/hgTracks?db=hg38&position=chr22:26616716-26632236
666	5992	3	3	237335	248970	116406976	116407623	0.99	insertion	584	584	-1	38	42	23696	23697	31.86	31.86	36.31	92.9	10987.7	0.461	NA	0.54	switch_CAR_cl_1_transp_4___RVA_v1_8_1	assembly_comparison	10988	0	0	0	0	0	0	0	0	0	0	not_applicable	1	LSAMP	LSAMP-AS1	36892	-	no	no	yes	0	92	http://genome.ucsc.edu/cgi-bin/hgTracks?db=hg38&position=chr3:116406976-116407623
667	6021	3	3	274318	292692	121589819	121597159	0.99	insertion	585	585	-1	57	62	24822	24823	36.49	51.17	36.49	106.25	11034.1	0.533	NA	0.46	switch_CAR_cl_1_transp_4___RVA_v1_8_1	assembly_comparison	11034	0	0	0	0	0	0	0	0	0	0	not_applicable	20	ARGFX;FBXO40	HCLS1	34240	-	no	no	yes	0	65	http://genome.ucsc.edu/cgi-bin/hgTracks?db=hg38&position=chr3:121589819-121597159
960	9641	4	4	277554	299728	186210013	186221408	0.99	insertion	833	833	-1	49	54	39476	39477	21.09	47.97	21.09	86.9	10779.3	0.54	NA	0.53	switch_CAR_cl_1_transp_4___RVA_v1_8_1	assembly_comparison	10779	0	0	0	0	0	0	0	0	0	0	not_applicable	49	CYP4V2	KLKB1	6099	-	no	no	yes	0	73	http://genome.ucsc.edu/cgi-bin/hgTracks?db=hg38&position=chr4:186210013-186221408
962	9642	4	4	228137	250486	186210013	186221408	0.99	insertion	834	834	-1	39	45	39476	39477	22.25	38.8	22.25	77.29	10953.8	0.375	NA	0.53	switch_CAR_cl_1_transp_4___RVA_v1_8_1	assembly_comparison	10953	0	0	0	0	0	0	0	0	0	0	not_applicable	49	CYP4V2	KLKB1	6099	-	no	no	yes	0	69	http://genome.ucsc.edu/cgi-bin/hgTracks?db=hg38&position=chr4:186210013-186221408
1271	11312	5	5	191840	212471	122810237	122819887	0.99	insertion	1078	1078	-1	31	36	25581	25582	24.7	24.7	52.21	98.53	10980.7	0.47	NA	0.45	switch_CAR_cl_1_transp_4___RVA_v1_8_1	assembly_comparison	10981	0	0	0	0	0	0	0	0	0	0	not_applicable	2	SNX2	SNX24	25726	-	no	no	yes	0	69	http://genome.ucsc.edu/cgi-bin/hgTracks?db=hg38&position=chr5:122810237-122819887
1666	14861	7	7	276799	296569	112245232	112254012	0.99	insertion	1387	1387	-1	48	52	21528	21529	29.21	33.37	29.21	108.68	10990.3	0.513	NA	0.41	switch_CAR_cl_1_transp_4___RVA_v1_8_1	assembly_comparison	10990	0	0	0	0	0	0	0	0	0	0	not_applicable	5	ZNF277	DOCK4	38834	-	no	no	yes	0	51	http://genome.ucsc.edu/cgi-bin/hgTracks?db=hg38&position=chr7:112245232-112254012
2264	18051	9	9	360546	378739	116485549	116492763	0.99	insertion	2023	2023	-1	62	67	20322	20323	53.95	56.96	53.95	137.8	10978.9	0.503	NA	0.5	switch_CAR_cl_1_transp_4___RVA_v1_8_1	assembly_comparison	10979	0	0	0	0	0	0	0	0	0	0	not_applicable	5	ASTN2	ASTN2-AS1	11520	-	no	no	yes	0	78	http://genome.ucsc.edu/cgi-bin/hgTracks?db=hg38&position=chr9:116485549-116492763
[truncated: 2 more columns]

## Sheet: CD123 Lenti iPSC RVA dual anal.
# SMAP File Version:	0.91
# Reference Maps From:	/home/bionano/access/local/jobs/99457/output/EXP_REFINEFINAL1_r.cmap
# Query Maps From:	/home/bionano/access/local/jobs/99457/output/EXP_REFINEFINAL1_q.cmap
# Xmap Entries From:	/home/bionano/access/local/jobs/99457/output/EXP_REFINEFINAL1.xmap
# Confidence scores: {"translocations_score": {"pipeline_name": "rvp", "model_file": "/opt/conda/envs/bionano3/lib/python3.7/site-packages/svconfmodels/models/models_data/2021-05-20_ModelTranslocations_v0.5.2.joblib", "model_version": "0.5.2", "features": "LabelOccurrenceFrac,RegionCoverageFrac,RawConfidenceLeft,RawConfidenceRight,MeanCoverage,MeanOccurrence,MeanChimQuality,MeanSegDupL,MeanSegDup…
# VAF: {"algorithm for non duplications": "BetaPriorBayesian", "version": "1.0", "algorithm for duplications": "CoverageRatio", "pipeline": "rvp"}
#h SmapEntryID	QryContigID	RefcontigID1	RefcontigID2	QryStartPos	QryEndPos	RefStartPos	RefEndPos	Confidence	Type	XmapID1	XmapID2	LinkID	QryStartIdx	QryEndIdx	RefStartIdx	RefEndIdx	RawConfidence	RawConfidenceLeft	RawConfidenceRight	RawConfidenceCenter	SVsize	SVfreq	Orientation	VAF	Sample	Algorithm	Size	Present_in_%_of_BNG_control_samples	Present_in_%_of_BNG_control_samples_with_the_same_enzyme	%_of_BNG_control_sample_with_homozygous_SV	%_of_BNG_control_sample_with_heterozygous_SV	%_of_AFR_BNG_control_sample_with_SV	%_of_AMR_BNG_control_sample_with_SV	%_of_EUR_BNG_control_sample_with_SV	%_of_EAS_BNG_control_sample_with_SV	%_of_SAS_BNG_control_sample_with_SV	%_of_unknown_BNG_control_sample_with_SV	Fail_assembly_chimeric_score	num_overlap_DGV_calls	OverlapGenes	NearestNonOverlapGene	NearestNonOverlapGeneDistance	PutativeGeneFusion	Found_in_control_sample_assembly	Found_in_control_sample_molecules	Found_in_self_molecules	Control_molecule_count	Self_molecule_count	UCSC_web_link1
#f int	int	int	int	float	float	float	float	float	string	int	int	int	int	int	int	int	float	float	float	float	float	float	string	float	string	string	int	float	float	float	float	float	float	float	float	float	float	string	int	string	string	float	string	string	string	string	int	int	string
6037	19232	15	15	153193	166740	78626854	78866134	0.97	deletion	4343	4346	-1	29	31	11676	11703	25.76	25.76	37.16	719.88	225733	0.555	NA	0.05	CD123_Lenti_iPSC_P3T37___RVA_v1_8_1	assembly_comparison	225732	0	0	0	0	0	0	0	0	0	0	not_applicable	0	CHRNB4;LOC646938;ADAMTS7	CHRNA3	5859	-	no	no	yes	0	7	http://genome.ucsc.edu/cgi-bin/hgTracks?db=hg38&position=chr15:78626854-78866134
6542	20331	17	17	137510	143787	33155913	33283563	0.99	deletion	4799	4802	-1	17	18	4694	4716	21.98	21.98	40.96	729.81	121373	0.4	NA	0.03	CD123_Lenti_iPSC_P3T37___RVA_v1_8_1	assembly_comparison	121372	0	0	0	0	0	0	0	0	0	0	not_applicable	1	ASIC2	SPACA3	158037	-	no	no	yes	0	6	http://genome.ucsc.edu/cgi-bin/hgTracks?db=hg38&position=chr17:33155913-33283563
429	1242	1	1	220801	235906	147923365	147931369	0.99	insertion	361	361	-1	36	38	24478	24479	26.04	30.01	26.04	70.26	7100.7	0.555	NA	0.03	CD123_Lenti_iPSC_P3T37___RVA_v1_8_1	assembly_comparison	7101	0	0	0	0	0	0	0	0	0	0	not_applicable	126	GPR89B	GJA8	14097	-	no	no	yes	0	6	http://genome.ucsc.edu/cgi-bin/hgTracks?db=hg38&position=chr1:147923365-147931369
432	1251	1	1	210558	241650	1.48343e+08	1.48367e+08	0.99	insertion	363	363	-1	36	38	24560	24562	31.22	32.55	31.24	62.95	7162.1	0.154	NA	0.06	CD123_Lenti_iPSC_P3T37___RVA_v1_8_1	assembly_comparison	7162	0	0	0	0	0	0	0	0	0	0	not_applicable	182	RNVU1-1	MIR5087	8432.8	-	no	no	yes	0	9	http://genome.ucsc.edu/cgi-bin/hgTracks?db=hg38&position=chr1:148342985-148366916
515	1421	1	1	328864	339749	1.63355e+08	1.63359e+08	0.99	insertion	408	408	-1	62	64	27340	27343	27.68	44.9	27.68	81.34	7041.1	0.529	NA	0.05	CD123_Lenti_iPSC_P3T37___RVA_v1_8_1	assembly_comparison	7042	0	0	0	0	0	0	0	0	0	0	not_applicable	0	NUF2	RGS5	33025.2	-	no	no	yes	0	9	http://genome.ucsc.edu/cgi-bin/hgTracks?db=hg38&position=chr1:163354759-163358602
548	1541	1	1	422254	432314	176805174	176808158	0.99	insertion	424	424	-1	66	68	30301	30302	40.67	40.67	52.71	113.55	7075.9	0.5	NA	0.06	CD123_Lenti_iPSC_P3T37___RVA_v1_8_1	assembly_comparison	7076	0	0	0	0	0	0	0	0	0	0	not_applicable	0	PAPPA2	ASTN1	49163	-	no	no	yes	0	9	http://genome.ucsc.edu/cgi-bin/hgTracks?db=hg38&position=chr1:176805174-176808158
581	1672	1	1	145835	170954	200387054	200405088	0.99	insertion	446	446	-1	24	26	35448	35449	20.74	20.74	34.93	68.96	7085.1	0.5	NA	0.08	CD123_Lenti_iPSC_P3T37___RVA_v1_8_1	assembly_comparison	7085	0	0	0	0	0	0	0	0	0	0	not_applicable	0	ZNF281	LINC00862	13263	-	no	no	yes	0	12	http://genome.ucsc.edu/cgi-bin/hgTracks?db=hg38&position=chr1:200387054-200405088
145	251	1	1	319764	335875	2.45149e+07	2.45238e+07	0.99	insertion	111	111	-1	55	57	3530	3531	19.96	59.47	19.96	91.94	7201.4	0.474	NA	0.07	CD123_Lenti_iPSC_P3T37___RVA_v1_8_1	assembly_comparison	7202	0	0	0	0	0	0	0	0	0	0	not_applicable	0	RCAN3	RCAN3AS	12544.1	-	no	no	yes	0	10	http://genome.ucsc.edu/cgi-bin/hgTracks?db=hg38&position=chr1:24514925-24523833
183	431	1	1	173657	192295	60041701	60053208	0.99	insertion	142	142	-1	30	32	10026	10027	10.54	25.49	10.54	44.2	7130.4	0.5	NA	0.03	CD123_Lenti_iPSC_P3T37___RVA_v1_8_1	assembly_comparison	7130	0	0	0	0	0	0	0	0	0	0	not_applicable	1	C1orf87	CYP2J2	114929	-	no	no	yes	0	5	http://genome.ucsc.edu/cgi-bin/hgTracks?db=hg38&position=chr1:60041701-60053208
198	502	1	1	222794	234084	62197167	62201396	0.99	insertion	150	150	-1	39	41	10496	10497	34.8	34.8	44.11	88.26	7061.1	0.538	NA	0.04	CD123_Lenti_iPSC_P3T37___RVA_v1_8_1	assembly_comparison	7062	0	0	0	0	0	0	0	0	0	0	not_applicable	1	L1TD1	PATJ	33253	-	no	no	yes	0	5	http://genome.ucsc.edu/cgi-bin/hgTracks?db=hg38&position=chr1:62197167-62201396
232	662	1	1	282085	308755	76506404	7.65261e+07	0.99	insertion	173	173	-1	51	53	13727	13728	49.57	49.57	96.5	90.09	6928.7	0.5	NA	0.16	CD123_Lenti_iPSC_P3T37___RVA_v1_8_1	assembly_comparison	6930	0	0	0	0	0	0	0	0	0	0	not_applicable	0	ST6GALNAC3	LINC02567	231978	-	no	no	yes	0	25	http://genome.ucsc.edu/cgi-bin/hgTracks?db=hg38&position=chr1:76506404-76526145
4581	14392	10	10	250559	276628	19980027	19998997	0.99	insertion	3304	3304	-1	47	49	3910	3911	30.82	43.08	30.82	88.49	7099.1	0.5	NA	0.05	CD123_Lenti_iPSC_P3T37___RVA_v1_8_1	assembly_comparison	7100	0	0	0	0	0	0	0	0	0	0	not_applicable	0	PLXDC2	MALRD1	245550	-	no	no	yes	0	6	http://genome.ucsc.edu/cgi-bin/hgTracks?db=hg38&position=chr10:19980027-19998997
4586	14422	10	10	179805	198766	24362254	24374212	0.99	insertion	3309	3309	-1	29	31	4843	4844	27.09	27.1	28.77	68.19	7003.3	0.556	NA	0.05	CD123_Lenti_iPSC_P3T37___RVA_v1_8_1	assembly_comparison	7004	0	0	0	0	0	0	0	0	0	0	not_applicable	0	KIAA1217	MIR603	86474	-	no	no	yes	0	7	http://genome.ucsc.edu/cgi-bin/hgTracks?db=hg38&position=chr10:24362254-24374212
4656	14751	10	10	126712	160615	61919929	61946957	0.99	insertion	3364	3364	-1	21	23	12103	12105	17.87	17.87	67.39	47.69	6874.4	0.451	NA	0.05	CD123_Lenti_iPSC_P3T37___RVA_v1_8_1	assembly_comparison	6874	0	0	0	0	0	0	0	0	0	0	not_applicable	4	ARID5B	CABCOCO1	153164	-	no	no	yes	0	8	http://genome.ucsc.edu/cgi-bin/hgTracks?db=hg38&position=chr10:61919929-61946957
4858	15631	11	11	286246	318839	3.38164e+07	33843645	0.99	insertion	3499	3499	-1	44	45	6778	6780	20.73	32.14	20.73	24.31	5327.4	0.455	NA	0.08	CD123_Lenti_iPSC_P3T37___RVA_v1_8_1	assembly_comparison	5327	0	0	0	0	0	0	0	0	0	0	not_applicable	1	LINC02721	LMO2	14931	-	no	no	yes	0	10	http://genome.ucsc.edu/cgi-bin/hgTracks?db=hg38&position=chr11:33816378-33843645
4924	15862	11	11	92834.2	110238	65176044	65186446	0.99	insertion	3531	3531	-1	15	17	11949	11950	6.07	6.07	14.73	59.94	7002.3	0.625	NA	0.04	CD123_Lenti_iPSC_P3T37___RVA_v1_8_1	assembly_comparison	7002	0	0	0	0	0	0	0	0	0	0	not_applicable	12	CAPN1-AS1;CAPN1	SPDYC	2671	-	no	no	yes	0	6	http://genome.ucsc.edu/cgi-bin/hgTracks?db=hg38&position=chr11:65176044-65186446
5256	17211	12	12	139227	158979	108211186	108223958	0.99	insertion	3763	3763	-1	19	21	22198	22200	15.69	15.69	20.48	43.18	6979.8	0.333	NA	0.04	CD123_Lenti_iPSC_P3T37___RVA_v1_8_1	assembly_comparison	6979	0	0	0	0	0	0	0	0	0	0	not_applicable	0	WSCD2	CMKLR1	64088	-	no	no	yes	0	5	http://genome.ucsc.edu/cgi-bin/hgTracks?db=hg38&position=chr12:108211186-108223958
5268	17271	12	12	188570	199838	121971356	121975497	0.99	insertion	3774	3774	-1	20	22	24685	24686	22.76	22.76	24.78	55.56	7127.7	0.556	NA	0.06	CD123_Lenti_iPSC_P3T37___RVA_v1_8_1	assembly_comparison	7128	0	0	0	0	0	0	0	0	0	0	not_applicable	0	CFAP251	BCL7A	46387	-	no	no	yes	0	9	http://genome.ucsc.edu/cgi-bin/hgTracks?db=hg38&position=chr12:121971356-121975497
5156	16691	12	12	108506	121425	19454384	19460273	0.99	insertion	3687	3687	-1	20	22	3951	3952	13.01	20.86	13.01	35.11	7030.1	0.5	NA	0.02	CD123_Lenti_iPSC_P3T37___RVA_v1_8_1	assembly_comparison	7030	0	0	0	0	0	0	0	0	0	0	not_applicable	13	AEBP2	PLEKHA5	77985	-	no	no	yes	0	5	http://genome.ucsc.edu/cgi-bin/hgTracks?db=hg38&position=chr12:19454384-19460273
5104	16552	12	12	172902	192043	4376310	4388372	0.99	insertion	3641	3641	-1	33	35	831	832	25.06	25.06	50.72	93.85	7079.2	0.44	NA	0.06	CD123_Lenti_iPSC_P3T37___RVA_v1_8_1	assembly_comparison	7079	0	0	0	0	0	0	0	0	0	0	not_applicable	3	FGF23	TIGAR	16283	-	no	no	yes	0	10	http://genome.ucsc.edu/cgi-bin/hgTracks?db=hg38&position=chr12:4376310-4388372
5194	16902	12	12	177438	187106	47660350	47662909	0.99	insertion	3715	3715	-1	31	33	9392	9393	27.49	29.12	27.5	64.07	7109	0.529	NA	0.04	CD123_Lenti_iPSC_P3T37___RVA_v1_8_1	assembly_comparison	7109	0	0	0	0	0	0	0	0	0	0	not_applicable	2	RPAP3	RPAP3-DT	43179	-	no	no	yes	0	8	http://genome.ucsc.edu/cgi-bin/hgTracks?db=hg38&position=chr12:47660350-47662909
5221	17002	12	12	211767	221088	6.9481e+07	6.94833e+07	0.99	insertion	3732	3732	-1	37	39	13767	13771	33.51	33.52	36.03	90.1	6971.3	0.5	NA	0.03	CD123_Lenti_iPSC_P3T37___RVA_v1_8_1	assembly_comparison	6971	0	0	0	0	0	0	0	0	0	0	not_applicable	0	FRS2	SNORA113	32123.5	-	no	no	yes	0	5	http://genome.ucsc.edu/cgi-bin/hgTracks?db=hg38&position=chr12:69480966-69483316
5390	17901	13	13	268715	277436	102810825	1.02812e+08	0.99	insertion	3863	3863	-1	44	46	18118	18120	24.96	36.7	24.96	76.38	7140.5	0.533	NA	0.14	CD123_Lenti_iPSC_P3T37___RVA_v1_8_1	assembly_comparison	7140	0	0	0	0	0	0	0	0	0	0	not_applicable	1	BIVM;BIVM-ERCC5	POGLUT2	11850	-	no	no	yes	0	8	http://genome.ucsc.edu/cgi-bin/hgTracks?db=hg38&position=chr13:102810825-102812405
5319	17362	13	13	98545.1	138492	19960899	19994052	0.99	insertion	3803	3803	-1	12	16	325	328	12.21	12.21	53.12	32.19	6794.3	0.5	NA	0.09	CD123_Lenti_iPSC_P3T37___RVA_v1_8_1	assembly_comparison	6794	0	0	0	0	0	0	0	0	0	0	not_applicable	7	ZMYM2	ZMYM5	97251	-	no	no	yes	0	8	http://genome.ucsc.edu/cgi-bin/hgTracks?db=hg38&position=chr13:19960899-19994052
5376	17821	13	13	212654	227744	7.58545e+07	7.58625e+07	0.99	insertion	3851	3851	-1	51	53	12397	12399	31.11	41.96	31.11	80.36	7041.6	0.417	NA	0.04	CD123_Lenti_iPSC_P3T37___RVA_v1_8_1	assembly_comparison	7041	0	0	0	0	0	0	0	0	0	0	not_applicable	1	LMO7	LMO7DN	8520.8	-	no	no	yes	0	7	http://genome.ucsc.edu/cgi-bin/hgTracks?db=hg38&position=chr13:75854468-75862517
5548	18291	14	14	123773	136179	58309794	58315159	0.99	insertion	3979	3979	-1	27	29	8532	8534	23.7	27.71	23.7	58.13	7041.3	0.538	NA	0.06	CD123_Lenti_iPSC_P3T37___RVA_v1_8_1	assembly_comparison	7042	0	0	0	0	0	0	0	0	0	0	not_applicable	1	ARID4A	PSMA3-AS1	11658	-	no	no	yes	0	6	http://genome.ucsc.edu/cgi-bin/hgTracks?db=hg38&position=chr14:58309794-58315159
5563	18352	14	14	97313.2	114360	69124555	69134499	0.99	insertion	3991	3991	-1	16	19	11013	11016	16.94	16.94	32.25	57.89	7102.6	0.48	NA	0.05	CD123_Lenti_iPSC_P3T37___RVA_v1_8_1	assembly_comparison	7102	0	0	0	0	0	0	0	0	0	0	not_applicable	1	DCAF5	GALNT16-AS1	48519	-	no	no	yes	0	7	http://genome.ucsc.edu/cgi-bin/hgTracks?db=hg38&position=chr14:69124555-69134499
5580	18451	14	14	200341	229530	8.26405e+07	8.26629e+07	0.99	insertion	4004	4004	-1	35	37	13684	13686	21.8	32.95	21.8	59.42	6736.7	0.545	NA	0.04	CD123_Lenti_iPSC_P3T37___RVA_v1_8_1	assembly_comparison	6737	0	0	0	0	0	0	0	0	0	0	not_applicable	1	LINC02301	LINC02311	897336	-	no	no	yes	0	5	http://genome.ucsc.edu/cgi-bin/hgTracks?db=hg38&position=chr14:82640473-82662925
5586	18482	14	14	152174	176362	89330343	89347083	0.99	insertion	4012	4012	-1	33	35	15111	15112	22.68	28.85	22.68	58.32	7447.5	0.5	NA	0.06	CD123_Lenti_iPSC_P3T37___RVA_v1_8_1	assembly_comparison	7448	0	0	0	0	0	0	0	0	0	0	not_applicable	0	FOXN3	FOXN3-AS1	70271	-	no	no	yes	0	5	http://genome.ucsc.edu/cgi-bin/hgTracks?db=hg38&position=chr14:89330343-89347083
5592	18491	14	14	401129	418081	91501388	91511095	0.99	insertion	4015	4015	-1	53	55	15497	15498	27.2	46.72	27.2	98.58	7245	0.474	NA	0.07	CD123_Lenti_iPSC_P3T37___RVA_v1_8_1	assembly_comparison	7245	0	0	0	0	0	0	0	0	0	0	not_applicable	2	PPP4R3A	CATSPERB	69603	-	no	no	yes	0	9	http://genome.ucsc.edu/cgi-bin/hgTracks?db=hg38&position=chr14:91501388-91511095
5866	18871	15	15	202860	219911	25416158	25426140	0.99	insertion	4223	4223	-1	37	39	1030	1031	24.92	29.49	24.92	68.22	7068.1	0.538	NA	0.08	CD123_Lenti_iPSC_P3T37___RVA_v1_8_1	assembly_comparison	7068	0	0	0	0	0	0	0	0	0	0	not_applicable	2	SNHG14;UBE3A	SNORD109B	137750	-	no	no	yes	0	8	http://genome.ucsc.edu/cgi-bin/hgTracks?db=hg38&position=chr15:25416158-25426140
5988	19002	15	15	168505	176291	44302722	44303961	0.99	insertion	4301	4301	-1	31	32	4760	4761	24.99	24.99	34.27	67.05	6546.5	0.5	NA	0.02	CD123_Lenti_iPSC_P3T37___RVA_v1_8_1	assembly_comparison	6546	0	0	0	0	0	0	0	0	0	0	not_applicable	7	GOLM2	FRMD5	107452	-	no	no	yes	0	5	http://genome.ucsc.edu/cgi-bin/hgTracks?db=hg38&position=chr15:44302722-44303961
5992	19021	15	15	304787	331584	52293290	52305552	0.99	insertion	4305	4305	-1	46	51	6484	6489	15.91	38.21	15.91	73.15	14534.8	0.545	NA	0.02	CD123_Lenti_iPSC_P3T37___RVA_v1_8_1	assembly_comparison	14535	0	0	0	0	0	0	0	0	0	0	not_applicable	1	MYO5C	MYO5A	1731	-	no	no	yes	0	6	http://genome.ucsc.edu/cgi-bin/hgTracks?db=hg38&position=chr15:52293290-52305552
6332	19782	16	16	350518	391282	30396923	30430409	0.99	insertion	4626	4626	-1	38	40	5114	5115	16.18	16.18	26.26	36.33	7278.2	0.031	NA	0.18	CD123_Lenti_iPSC_P3T37___RVA_v1_8_1	assembly_comparison	7278	0	0	0	0	0	0	0	0	0	0	not_applicable	1	ZNF48;ZNF771;SNORA80C;DCTPP1	SEPHS2	13222	-	no	no	yes	0	8	http://genome.ucsc.edu/cgi-bin/hgTracks?db=hg38&position=chr16:30396923-30430409
6155	19451	16	16	212954	223729	3837070	3840882	0.99	insertion	4469	4469	-1	36	38	409	410	19.67	29.84	19.67	57.22	6963.2	0.5	NA	0.03	CD123_Lenti_iPSC_P3T37___RVA_v1_8_1	assembly_comparison	6963	0	0	0	0	0	0	0	0	0	0	not_applicable	18	CREBBP	LINC02861	106727	-	no	no	yes	0	5	http://genome.ucsc.edu/cgi-bin/hgTracks?db=hg38&position=chr16:3837070-3840882
6453	20041	16	16	281252	298161	76406717	76416684	0.99	insertion	4729	4729	-1	55	57	11627	11628	32.86	43.65	32.86	99.59	6942.9	0.078	NA	0.06	CD123_Lenti_iPSC_P3T37___RVA_v1_8_1	assembly_comparison	6943	0	0	0	0	0	0	0	0	0	0	not_applicable	10	CNTNAP4	LINC02125	218314	-	no	no	yes	0	9	http://genome.ucsc.edu/cgi-bin/hgTracks?db=hg38&position=chr16:76406717-76416684
6518	20222	17	17	113324	122954	1.20882e+07	1.2091e+07	0.99	insertion	4773	4773	-1	19	21	1818	1819	12.9	12.9	37.3	61.66	6838.5	0.538	NA	0.06	CD123_Lenti_iPSC_P3T37___RVA_v1_8_1	assembly_comparison	6839	0	0	0	0	0	0	0	0	0	0	not_applicable	2	MAP2K4	MIR744	6176.1	-	no	no	yes	0	8	http://genome.ucsc.edu/cgi-bin/hgTracks?db=hg38&position=chr17:12088171-12090962
6660	20532	17	17	193526	202788	52145570	52147700	0.99	insertion	4907	4907	-1	33	35	7939	7940	23.6	23.6	43.56	85.88	7131.8	0.389	NA	0.03	CD123_Lenti_iPSC_P3T37___RVA_v1_8_1	assembly_comparison	7132	0	0	0	0	0	0	0	0	0	0	not_applicable	1	CA10	LINC01982	242822	-	no	no	yes	0	5	http://genome.ucsc.edu/cgi-bin/hgTracks?db=hg38&position=chr17:52145570-52147700
6673	20622	17	17	192843	208753	56316599	56325646	0.99	insertion	4920	4920	-1	31	33	8852	8853	25.62	25.62	28.12	69.32	6863.4	0.106	NA	0.05	CD123_Lenti_iPSC_P3T37___RVA_v1_8_1	assembly_comparison	6864	0	0	0	0	0	0	0	0	0	0	not_applicable	1	ANKFN1	NOG	268053	-	no	no	yes	0	8	http://genome.ucsc.edu/cgi-bin/hgTracks?db=hg38&position=chr17:56316599-56325646
6705	20751	18	18	120638	129988	169172	171404	0.99	insertion	4935	4935	-1	22	24	34	37	20.32	20.32	25.36	54.77	7118.8	0.5	NA	0.04	CD123_Lenti_iPSC_P3T37___RVA_v1_8_1	assembly_comparison	7119	0	0	0	0	0	0	0	0	0	0	not_applicable	23	USP14	THOC1	43116	-	no	no	yes	0	5	http://genome.ucsc.edu/cgi-bin/hgTracks?db=hg38&position=chr18:169172-171404
6731	20881	18	18	208976	220331	34759915	34764169	0.99	insertion	4967	4967	-1	41	43	6113	6115	26.81	29.82	26.81	66.08	7100.9	0.5	NA	0.04	CD123_Lenti_iPSC_P3T37___RVA_v1_8_1	assembly_comparison	7101	0	0	0	0	0	0	0	0	0	0	not_applicable	0	DTNA	MAPRE2	212858	-	no	no	yes	0	5	http://genome.ucsc.edu/cgi-bin/hgTracks?db=hg38&position=chr18:34759915-34764169
6742	20971	18	18	112674	147612	55209122	55236973	0.99	insertion	4975	4975	-1	18	22	10318	10323	15.1	15.1	27.45	49.25	7087.2	0.462	NA	0.02	CD123_Lenti_iPSC_P3T37___RVA_v1_8_1	assembly_comparison	7088	0	0	0	0	0	0	0	0	0	0	not_applicable	0	TCF4	LINC01929	84817	-	no	no	yes	0	6	http://genome.ucsc.edu/cgi-bin/hgTracks?db=hg38&position=chr18:55209122-55236973
6825	21262	19	19	87181.5	102171	6247987	6255908	0.99	insertion	5059	5059	-1	14	16	606	607	9.17	11.23	9.18	27.01	7068.2	0.5	NA	0.04	CD123_Lenti_iPSC_P3T37___RVA_v1_8_1	assembly_comparison	7068	0	0	0	0	0	0	0	0	0	0	not_applicable	1	MLLT1	ACER1	50234	-	no	no	yes	0	8	http://genome.ucsc.edu/cgi-bin/hgTracks?db=hg38&position=chr19:6247987-6255908
1002	2971	2	2	276365	285976	104451640	104454203	0.99	insertion	720	720	-1	37	39	20163	20164	30.49	30.49	38.85	81.47	7048.5	0.444	NA	0.02	CD123_Lenti_iPSC_P3T37___RVA_v1_8_1	assembly_comparison	7049	0	0	0	0	0	0	0	0	0	0	not_applicable	0	LINC01102	LINC01103	34253	-	no	no	yes	0	5	http://genome.ucsc.edu/cgi-bin/hgTracks?db=hg38&position=chr2:104451640-104454203
1042	3201	2	2	206020	228251	1.49348e+08	149363007	0.99	insertion	761	761	-1	38	40	29328	29329	25.29	35.33	25.29	73.99	6933.4	0.5	NA	0.06	CD123_Lenti_iPSC_P3T37___RVA_v1_8_1	assembly_comparison	6932	0	0	0	0	0	0	0	0	0	0	not_applicable	0	LYPD6	MIR9899	17337.5	-	no	no	yes	0	6	http://genome.ucsc.edu/cgi-bin/hgTracks?db=hg38&position=chr2:149347709-149363007
803	2352	2	2	367955	383296	17671180	17679429	0.99	insertion	560	560	-1	61	63	3261	3262	33.48	46.86	33.48	104.42	7092.2	0.417	NA	0.1	CD123_Lenti_iPSC_P3T37___RVA_v1_8_1	assembly_comparison	7092	0	0	0	0	0	0	0	0	0	0	not_applicable	1	SMC6	VSNL1	14163	-	no	no	yes	0	12	http://genome.ucsc.edu/cgi-bin/hgTracks?db=hg38&position=chr2:17671180-17679429
1070	3342	2	2	110796	136712	177370092	177388977	0.99	insertion	786	786	-1	12	14	35494	35495	11.86	11.86	46.62	66.58	7031.3	0.5	NA	0.05	CD123_Lenti_iPSC_P3T37___RVA_v1_8_1	assembly_comparison	7031	0	0	0	0	0	0	0	0	0	0	not_applicable	0	LOC100130691	AGPS	3796	-	no	no	yes	0	5	http://genome.ucsc.edu/cgi-bin/hgTracks?db=hg38&position=chr2:177370092-177388977
1076	3392	2	2	257288	274383	1.82149e+08	1.82159e+08	0.99	insertion	790	790	-1	48	50	36552	36555	36.73	45.31	36.73	89.14	6877.4	0.429	NA	0.05	CD123_Lenti_iPSC_P3T37___RVA_v1_8_1	assembly_comparison	6878	0	0	0	0	0	0	0	0	0	0	not_applicable	2	PDE1A	PPP1R1C	17650.2	-	no	no	yes	0	8	http://genome.ucsc.edu/cgi-bin/hgTracks?db=hg38&position=chr2:182149034-182159251
1106	3482	2	2	209404	219671	197474304	197477427	0.99	insertion	807	807	-1	36	38	40034	40035	35.98	35.98	45.68	90.96	7144.2	0.579	NA	0.05	CD123_Lenti_iPSC_P3T37___RVA_v1_8_1	assembly_comparison	7145	0	0	0	0	0	0	0	0	0	0	not_applicable	1	COQ10B	HSPD1	9157	-	no	no	yes	0	8	http://genome.ucsc.edu/cgi-bin/hgTracks?db=hg38&position=chr2:197474304-197477427
805	2372	2	2	244078	259267	20796611	20804780	0.99	insertion	562	562	-1	33	35	3914	3915	23.03	27.25	23.03	65.29	7019.6	0.48	NA	0.09	CD123_Lenti_iPSC_P3T37___RVA_v1_8_1	assembly_comparison	7019	0	0	0	0	0	0	0	0	0	0	not_applicable	0	LDAH	GDF7	117369	-	no	no	yes	0	16	http://genome.ucsc.edu/cgi-bin/hgTracks?db=hg38&position=chr2:20796611-20804780
1125	3612	2	2	230047	243896	214126907	214133440	0.99	insertion	823	823	-1	40	42	43744	43745	31.55	31.86	31.84	105.82	7316.9	0.542	NA	0.11	CD123_Lenti_iPSC_P3T37___RVA_v1_8_1	assembly_comparison	7317	0	0	0	0	0	0	0	0	0	0	not_applicable	1	SPAG16	VWC2L	277614	-	no	no	yes	0	13	http://genome.ucsc.edu/cgi-bin/hgTracks?db=hg38&position=chr2:214126907-214133440
1128	3631	2	2	123028	143465	2.22223e+08	2.22237e+08	0.99	insertion	826	826	-1	29	31	45358	45359	25.89	25.89	38.59	73.9	6946.2	0.455	NA	0.06	CD123_Lenti_iPSC_P3T37___RVA_v1_8_1	assembly_comparison	6946	0	0	0	0	0	0	0	0	0	0	not_applicable	5	PAX3	CCDC140	61506.5	-	no	no	yes	0	8	http://genome.ucsc.edu/cgi-bin/hgTracks?db=hg38&position=chr2:222223149-222236640
1140	3732	2	2	241121	260809	233863974	233876546	0.99	insertion	837	837	-1	38	40	47710	47711	23.62	35.51	23.62	78.01	7116.2	0.6	NA	0.05	CD123_Lenti_iPSC_P3T37___RVA_v1_8_1	assembly_comparison	7117	0	0	0	0	0	0	0	0	0	0	not_applicable	1	MSL3P1	HJURP	9440	-	no	no	yes	0	5	http://genome.ucsc.edu/cgi-bin/hgTracks?db=hg38&position=chr2:233863974-233876546
809	2392	2	2	359071	371486	24591255	2.45967e+07	0.99	insertion	566	566	-1	62	64	4645	4646	15.51	35.75	15.51	99.8	7018.9	0.5	NA	0.05	CD123_Lenti_iPSC_P3T37___RVA_v1_8_1	assembly_comparison	7019	0	0	0	0	0	0	0	0	0	0	not_applicable	6	NCOA1	PTRHD1	193076	-	no	no	yes	0	8	http://genome.ucsc.edu/cgi-bin/hgTracks?db=hg38&position=chr2:24591255-24596651
818	2481	2	2	229444	240812	3.73094e+07	3.73137e+07	0.99	insertion	575	575	-1	43	45	7184	7185	30.02	31.04	30.07	79.36	7012.4	0.524	NA	0.07	CD123_Lenti_iPSC_P3T37___RVA_v1_8_1	assembly_comparison	7012	0	0	0	0	0	0	0	0	0	0	not_applicable	0	PRKD3	PRKD3-DT	11363.5	-	no	no	yes	0	11	http://genome.ucsc.edu/cgi-bin/hgTracks?db=hg38&position=chr2:37309361-37313717
837	2571	2	2	232593	241564	55016364	5.50183e+07	0.99	insertion	585	585	-1	48	50	10916	10918	17.4	44.62	17.4	71.77	7055.4	0.667	NA	0.17	CD123_Lenti_iPSC_P3T37___RVA_v1_8_1	assembly_comparison	7056	0	0	0	0	0	0	0	0	0	0	not_applicable	1	RTN4	EML6	44340	-	no	no	yes	0	5	http://genome.ucsc.edu/cgi-bin/hgTracks?db=hg38&position=chr2:55016364-55018279
852	2651	2	2	159601	182062	74311536	74326985	0.99	insertion	597	597	-1	28	30	14893	14894	19.14	30.39	19.14	57.78	7011.9	0.54	NA	0.04	CD123_Lenti_iPSC_P3T37___RVA_v1_8_1	assembly_comparison	7012	0	0	0	0	0	0	0	0	0	0	not_applicable	10	SLC4A5	DCTN1	34170	-	no	no	yes	0	5	http://genome.ucsc.edu/cgi-bin/hgTracks?db=hg38&position=chr2:74311536-74326985
857	2672	2	2	338851	352146	77139664	77145916	0.99	insertion	600	600	-1	66	68	15464	15465	34.26	57.01	34.26	106.03	7043.2	0.556	NA	0.04	CD123_Lenti_iPSC_P3T37___RVA_v1_8_1	assembly_comparison	7043	0	0	0	0	0	0	0	0	0	0	not_applicable	1	LRRTM4	LRRTM4-AS1	129877	-	no	no	yes	0	9	http://genome.ucsc.edu/cgi-bin/hgTracks?db=hg38&position=chr2:77139664-77145916
7099	22011	20	20	177592	196350	14006680	14018626	0.99	insertion	5247	5247	-1	23	26	2824	2827	12.97	12.97	26.12	51.31	6811.9	0.026	NA	0.21	CD123_Lenti_iPSC_P3T37___RVA_v1_8_1	assembly_comparison	6812	0	0	0	0	0	0	0	0	0	0	not_applicable	0	MACROD2	SEL1L2	11348	-	no	no	yes	0	5	http://genome.ucsc.edu/cgi-bin/hgTracks?db=hg38&position=chr20:14006680-14018626
7234	22182	20	20	103792	133072	36234952	36257504	0.99	insertion	5333	5333	-1	14	16	6358	6360	10.15	10.15	14.57	39.9	6727.4	0.436	NA	0.11	CD123_Lenti_iPSC_P3T37___RVA_v1_8_1	assembly_comparison	6727	0	0	0	0	0	0	0	0	0	0	not_applicable	0	AAR2	EPB41L1	2154	-	no	no	yes	0	5	http://genome.ucsc.edu/cgi-bin/hgTracks?db=hg38&position=chr20:36234952-36257504
7595	22711	21	21	289864	305645	36829262	36838000	0.99	insertion	5654	5654	-1	47	49	5667	5669	31.12	40.1	31.12	93.54	7043.1	0.5	NA	0.05	CD123_Lenti_iPSC_P3T37___RVA_v1_8_1	assembly_comparison	7044	0	0	0	0	0	0	0	0	0	0	not_applicable	5	HLCS	SIM2	79346	-	no	no	yes	0	11	http://genome.ucsc.edu/cgi-bin/hgTracks?db=hg38&position=chr21:36829262-36838000
7831	23121	22	22	150446	163018	30966457	3.09719e+07	0.99	insertion	5861	5861	-1	17	19	2746	2748	17.16	17.16	37.36	69.82	7166.6	0.5	NA	0.06	CD123_Lenti_iPSC_P3T37___RVA_v1_8_1	assembly_comparison	7167	0	0	0	0	0	0	0	0	0	0	not_applicable	0	MORC2;TUG1	MORC2-AS1	39804	-	no	no	yes	0	14	http://genome.ucsc.edu/cgi-bin/hgTracks?db=hg38&position=chr22:30966457-30971862
8065	24031	23	23	214708	233141	111868099	111879565	0.99	insertion	6029	6029	-1	39	41	21651	21652	15.98	37.22	15.98	62.54	6966.6	0.533	NA	0.07	CD123_Lenti_iPSC_P3T37___RVA_v1_8_1	assembly_comparison	6966	0	0	0	0	0	0	0	0	0	0	not_applicable	0	TRPC5;TRPC5OS	ALG13	107451	-	no	no	yes	0	6	http://genome.ucsc.edu/cgi-bin/hgTracks?db=hg38&position=chrX:111868099-111879565
8092	24151	23	23	229738	255171	134855096	134873441	0.99	insertion	6057	6057	-1	41	43	26445	26446	19.69	39.3	19.69	70.77	7087.8	0.478	NA	0.09	CD123_Lenti_iPSC_P3T37___RVA_v1_8_1	assembly_comparison	7088	0	0	0	0	0	0	0	0	0	0	not_applicable	0	PABIR3	MOSPD1	14191	-	no	no	yes	0	9	http://genome.ucsc.edu/cgi-bin/hgTracks?db=hg38&position=chrX:134855096-134873441
7923	23462	23	23	104898	122380	16781553	16792137	0.99	insertion	5920	5920	-1	13	15	3034	3035	11	11	41.06	60.55	6897.8	0.429	NA	0.03	CD123_Lenti_iPSC_P3T37___RVA_v1_8_1	assembly_comparison	6898	0	0	0	0	0	0	0	0	0	0	not_applicable	0	TXLNG	SYAP1	16214	-	no	no	yes	0	5	http://genome.ucsc.edu/cgi-bin/hgTracks?db=hg38&position=chrX:16781553-16792137
7928	23491	23	23	114412	129327	19823642	19831442	0.99	insertion	5925	5925	-1	22	24	3623	3624	21.85	21.94	22.61	52.53	7115	0.3	NA	0.04	CD123_Lenti_iPSC_P3T37___RVA_v1_8_1	assembly_comparison	7115	0	0	0	0	0	0	0	0	0	0	not_applicable	2	SH3KBP1	BCLAF3	81418	-	no	no	yes	0	5	http://genome.ucsc.edu/cgi-bin/hgTracks?db=hg38&position=chrX:19823642-19831442
7927	23482	23	23	292158	318977	1.98781e+07	1.98979e+07	0.99	insertion	5924	5924	-1	45	47	3629	3630	30.17	33.47	30.17	83.65	7007.6	0.211	NA	0.08	CD123_Lenti_iPSC_P3T37___RVA_v1_8_1	assembly_comparison	7006	0	0	0	0	0	0	0	0	0	0	not_applicable	2	SH3KBP1	BCLAF3	14979.9	-	no	no	yes	0	5	http://genome.ucsc.edu/cgi-bin/hgTracks?db=hg38&position=chrX:19878068-19897880
7941	23551	23	23	272075	291918	4.17078e+07	41720594	0.99	insertion	5935	5935	-1	55	58	8245	8248	42.41	46.61	42.41	101.12	7037.7	0.5	NA	0.08	CD123_Lenti_iPSC_P3T37___RVA_v1_8_1	assembly_comparison	7037	0	0	0	0	0	0	0	0	0	0	not_applicable	1	CASK	GPR82	3587	-	no	no	yes	0	5	http://genome.ucsc.edu/cgi-bin/hgTracks?db=hg38&position=chrX:41707788-41720594
1372	4842	3	3	188383	200199	180621046	180625778	0.99	insertion	1005	1005	-1	38	40	37377	37378	26.14	30.65	26.14	69.35	7083.5	0.571	NA	0.02	CD123_Lenti_iPSC_P3T37___RVA_v1_8_1	assembly_comparison	7083	0	0	0	0	0	0	0	0	0	0	not_applicable	0	CCDC39	TTC14	2718	-	no	no	yes	0	5	http://genome.ucsc.edu/cgi-bin/hgTracks?db=hg38&position=chr3:180621046-180625778
1373	4851	3	3	345983	361001	183252449	183260345	0.99	insertion	1006	1006	-1	59	61	37948	37949	32.18	53.3	32.18	97.28	7122.4	0.529	NA	0.08	CD123_Lenti_iPSC_P3T37___RVA_v1_8_1	assembly_comparison	7123	0	0	0	0	0	0	0	0	0	0	not_applicable	1	MCF2L2;B3GNT5	LAMP3	89716	-	no	no	yes	0	13	http://genome.ucsc.edu/cgi-bin/hgTracks?db=hg38&position=chr3:183252449-183260345
1171	3831	3	3	197310	210265	4835045	4841028	0.99	insertion	854	854	-1	33	35	1050	1052	31.24	31.24	33.92	78.19	6972.3	0.6	NA	0.07	CD123_Lenti_iPSC_P3T37___RVA_v1_8_1	assembly_comparison	6973	0	0	0	0	0	0	0	0	0	0	not_applicable	4	ITPR1	BHLHE40-AS1	55781	-	no	no	yes	0	9	http://genome.ucsc.edu/cgi-bin/hgTracks?db=hg38&position=chr3:4835045-4841028
1214	4082	3	3	159636	171983	57467137	57472389	0.99	insertion	889	889	-1	30	32	11495	11497	28.82	28.86	29.96	65.1	7094.9	0.462	NA	0.05	CD123_Lenti_iPSC_P3T37___RVA_v1_8_1	assembly_comparison	7094	0	0	0	0	0	0	0	0	0	0	not_applicable	0	DNAH12	PDE12	83885	-	no	no	yes	0	6	http://genome.ucsc.edu/cgi-bin/hgTracks?db=hg38&position=chr3:57467137-57472389
1251	4271	3	3	195536	212210	98017915	98027548	0.99	insertion	919	919	-1	34	37	19604	19606	17.36	25.08	17.36	48.69	7040.7	0.5	NA	0.04	CD123_Lenti_iPSC_P3T37___RVA_v1_8_1	assembly_comparison	7040	0	0	0	0	0	0	0	0	0	0	not_applicable	1	GABRR3	RIOX2	45485	-	no	no	yes	0	5	http://genome.ucsc.edu/cgi-bin/hgTracks?db=hg38&position=chr3:98017915-98027548
1698	6332	4	4	113036	131369	1.12647e+08	112658523	0.99	insertion	1234	1234	-1	24	26	23269	23270	19.17	19.17	24.89	49.98	6705.2	0.095	NA	0.03	CD123_Lenti_iPSC_P3T37___RVA_v1_8_1	assembly_comparison	6705	0	0	0	0	0	0	0	0	0	0	not_applicable	2	LARP7;MIR302CHG;MIR367;MIR302D;MIR302A;MIR302C;MIR302B	ZGRF1	9987.5	-	no	no	yes	0	5	http://genome.ucsc.edu/cgi-bin/hgTracks?db=hg38&position=chr4:112646895-112658523
1694	6362	4	4	281142	310277	112689181	112711135	0.99	insertion	1232	1232	-1	58	60	23280	23281	42.42	58.69	42.42	79.51	7180.9	0.343	NA	0.14	CD123_Lenti_iPSC_P3T37___RVA_v1_8_1	assembly_comparison	7181	0	0	0	0	0	0	0	0	0	0	not_applicable	5	ANK2	LARP7	31596	-	no	no	yes	0	18	http://genome.ucsc.edu/cgi-bin/hgTracks?db=hg38&position=chr4:112689181-112711135
1596	5622	4	4	141929	149636	3.85714e+07	3.8572e+07	0.99	insertion	1150	1150	-1	20	22	7569	7570	18.93	18.93	35.76	64	7164.6	0.444	NA	0.04	CD123_Lenti_iPSC_P3T37___RVA_v1_8_1	assembly_comparison	7165	0	0	0	0	0	0	0	0	0	0	not_applicable	1	LINC02278	KLF3-AS1	27117.2	-	no	no	yes	0	5	http://genome.ucsc.edu/cgi-bin/hgTracks?db=hg38&position=chr4:38571433-38571975
1665	6001	4	4	237710	246917	85489172	85491304	0.99	insertion	1207	1207	-1	46	48	17262	17263	24.96	36.03	24.96	75.93	7075.5	0.636	NA	0.04	CD123_Lenti_iPSC_P3T37___RVA_v1_8_1	assembly_comparison	7076	0	0	0	0	0	0	0	0	0	0	not_applicable	5	ARHGAP24	MIR4451	231164	-	no	no	yes	0	6	http://genome.ucsc.edu/cgi-bin/hgTracks?db=hg38&position=chr4:85489172-85491304
2309	8362	5	5	302210	315232	122961053	122966968	0.99	insertion	1667	1667	-1	56	58	25627	25628	27.39	49.69	27.39	89.97	7107	0.455	NA	0.06	CD123_Lenti_iPSC_P3T37___RVA_v1_8_1	assembly_comparison	7107	0	0	0	0	0	0	0	0	0	0	not_applicable	2	SNX24	PPIC	56282	-	no	no	yes	0	10	http://genome.ucsc.edu/cgi-bin/hgTracks?db=hg38&position=chr5:122961053-122966968
2315	8401	5	5	99705	111368	134054017	134058629	0.99	insertion	1672	1672	-1	15	17	27963	27964	12.3	12.3	22.66	46.22	7050.6	0.308	NA	0.04	CD123_Lenti_iPSC_P3T37___RVA_v1_8_1	assembly_comparison	7050	0	0	0	0	0	0	0	0	0	0	not_applicable	1	VDAC1	TCF7	56052	-	no	no	yes	0	5	http://genome.ucsc.edu/cgi-bin/hgTracks?db=hg38&position=chr5:134054017-134058629
2353	8622	5	5	250022	272010	158898317	158913104	0.99	insertion	1697	1697	-1	46	48	33078	33079	44.43	44.43	48.57	104.58	7201.5	0.571	NA	0.05	CD123_Lenti_iPSC_P3T37___RVA_v1_8_1	assembly_comparison	7202	0	0	0	0	0	0	0	0	0	0	not_applicable	2	EBF1	LINC02202	187379	-	no	no	yes	0	9	http://genome.ucsc.edu/cgi-bin/hgTracks?db=hg38&position=chr5:158898317-158913104
2363	8671	5	5	194593	211507	168929969	1.6894e+08	0.99	insertion	1706	1706	-1	30	32	35297	35299	28.62	28.62	40.1	81.97	7001.2	0.467	NA	0.05	CD123_Lenti_iPSC_P3T37___RVA_v1_8_1	assembly_comparison	7001	0	0	0	0	0	0	0	0	0	0	not_applicable	0	SLIT3	SLIT3-AS1	73345.8	-	no	no	yes	0	8	http://genome.ucsc.edu/cgi-bin/hgTracks?db=hg38&position=chr5:168929969-168939881
2720	10021	6	6	163589	172559	1.16118e+08	116119852	0.99	insertion	1922	1922	-1	30	32	23898	23900	24.78	24.78	34.09	76.43	7214.8	0.389	NA	0.04	CD123_Lenti_iPSC_P3T37___RVA_v1_8_1	assembly_comparison	7215	0	0	0	0	0	0	0	0	0	0	not_applicable	3	NT5DC1;COL10A1	FRK	57206.2	-	no	no	yes	0	7	http://genome.ucsc.edu/cgi-bin/hgTracks?db=hg38&position=chr6:116118096-116119852
2563	9122	6	6	294879	312614	3.96867e+07	3.96974e+07	0.99	insertion	1805	1805	-1	49	52	7719	7724	17.49	40.44	17.49	68.97	7026.8	0.427	NA	0.03	CD123_Lenti_iPSC_P3T37___RVA_v1_8_1	assembly_comparison	7027	0	0	0	0	0	0	0	0	0	0	not_applicable	0	KIF6	DAAM2	94974.4	-	no	no	yes	0	6	http://genome.ucsc.edu/cgi-bin/hgTracks?db=hg38&position=chr6:39686693-39697401
2574	9191	6	6	191128	202309	51788946	51792992	0.99	insertion	1814	1814	-1	35	37	10213	10215	29.81	29.81	52.29	89.71	7135.7	0.075	NA	0.06	CD123_Lenti_iPSC_P3T37___RVA_v1_8_1	assembly_comparison	7136	0	0	0	0	0	0	0	0	0	0	not_applicable	0	PKHD1	LOC101927082	166370	-	no	no	yes	0	8	http://genome.ucsc.edu/cgi-bin/hgTracks?db=hg38&position=chr6:51788946-51792992
3227	11592	7	7	190495	206317	121183964	121193047	0.99	insertion	2236	2236	-1	31	33	23510	23513	26.18	27	26.25	64.9	6739.2	0.533	NA	0.07	CD123_Lenti_iPSC_P3T37___RVA_v1_8_1	assembly_comparison	6740	0	0	0	0	0	0	0	0	0	0	not_applicable	1	CPED1	WNT16	132320	-	no	no	yes	0	11	http://genome.ucsc.edu/cgi-bin/hgTracks?db=hg38&position=chr7:121183964-121193047
3228	11611	7	7	206799	230324	122030521	122046946	0.99	insertion	2237	2237	-1	46	48	23727	23728	45.39	45.39	62.91	122.84	7100.1	0.474	NA	0.05	CD123_Lenti_iPSC_P3T37___RVA_v1_8_1	assembly_comparison	7100	0	0	0	0	0	0	0	0	0	0	not_applicable	1	PTPRZ1	AASS	26603	-	no	no	yes	0	6	http://genome.ucsc.edu/cgi-bin/hgTracks?db=hg38&position=chr7:122030521-122046946
3240	11661	7	7	246896	277369	1.30438e+08	130461351	0.99	insertion	2247	2247	-1	46	48	25573	25574	30.97	48.19	30.97	70.75	7165.3	0.529	NA	0.1	CD123_Lenti_iPSC_P3T37___RVA_v1_8_1	assembly_comparison	7165	0	0	0	0	0	0	0	0	0	0	not_applicable	0	CEP41	MESTIT1	24691	-	no	no	yes	0	10	http://genome.ucsc.edu/cgi-bin/hgTracks?db=hg38&position=chr7:130438043-130461351
3396	11931	7	7	128429	145895	1.56765e+08	1.56776e+08	0.99	insertion	2354	2354	-1	25	28	30551	30554	23.2	23.2	31.69	61.7	6517.1	0.112	NA	0.03	CD123_Lenti_iPSC_P3T37___RVA_v1_8_1	assembly_comparison	6518	0	0	0	0	0	0	0	0	0	0	not_applicable	0	LMBR1	RNF32	87780.2	-	no	no	yes	0	7	http://genome.ucsc.edu/cgi-bin/hgTracks?db=hg38&position=chr7:156764909-156775857
2910	10442	7	7	219258	233986	2572878	2580246	0.99	insertion	2008	2008	-1	21	23	234	235	21.4	21.4	64.35	103.96	7360.4	0.462	NA	0.06	CD123_Lenti_iPSC_P3T37___RVA_v1_8_1	assembly_comparison	7360	0	0	0	0	0	0	0	0	0	0	not_applicable	0	IQCE	BRAT1	17355	-	no	no	yes	0	12	http://genome.ucsc.edu/cgi-bin/hgTracks?db=hg38&position=chr7:2572878-2580246
2932	10542	7	7	35611.3	68002.2	37288758	37314197	0.99	insertion	2028	2028	-1	5	9	7496	7501	4.71	4.71	18.51	26.46	6951.9	0.6	NA	0.05	CD123_Lenti_iPSC_P3T37___RVA_v1_8_1	assembly_comparison	6952	0	0	0	0	0	0	0	0	0	0	not_applicable	2	ELMO1	ELMO1-AS1	275129	-	no	no	yes	0	6	http://genome.ucsc.edu/cgi-bin/hgTracks?db=hg38&position=chr7:37288758-37314197
3101	11052	7	7	254982	278698	68009587	6.80262e+07	0.99	insertion	2137	2137	-1	43	45	12629	12631	39.83	43.93	39.83	95.51	7113.5	0.478	NA	0.12	CD123_Lenti_iPSC_P3T37___RVA_v1_8_1	assembly_comparison	7114	0	0	0	0	0	0	0	0	0	0	not_applicable	1	LOC102723427	LINC01372	669564	-	no	no	yes	0	15	http://genome.ucsc.edu/cgi-bin/hgTracks?db=hg38&position=chr7:68009587-68026188
3177	11221	7	7	117135	165902	76439155	76479994	0.99	insertion	2190	2190	-1	21	24	14039	14042	3.85	20.63	3.85	28.25	7927.8	0.013	NA	0.02	CD123_Lenti_iPSC_P3T37___RVA_v1_8_1	assembly_comparison	7928	0	0	0	0	0	0	0	0	0	0	not_applicable	113	ZP3;DTX2;FDPSP2	SSC4D	29459	-	no	no	yes	0	6	http://genome.ucsc.edu/cgi-bin/hgTracks?db=hg38&position=chr7:76439155-76479994
3181	11262	7	7	115000	124099	83079819	83081836	0.99	insertion	2195	2195	-1	21	23	15460	15461	18.45	18.45	25.99	52.73	7081.8	1	NA	0.05	CD123_Lenti_iPSC_P3T37___RVA_v1_8_1	assembly_comparison	7082	0	0	0	0	0	0	0	0	0	0	not_applicable	0	PCLO	SEMA3E	281402	-	no	no	yes	0	7	http://genome.ucsc.edu/cgi-bin/hgTracks?db=hg38&position=chr7:83079819-83081836
3778	12961	8	8	254921	264227	1.24121e+08	1.24124e+08	0.99	insertion	2624	2624	-1	49	51	25234	25237	48.73	50.42	48.74	119.69	7046.1	0.444	NA	0.07	CD123_Lenti_iPSC_P3T37___RVA_v1_8_1	assembly_comparison	7046	0	0	0	0	0	0	0	0	0	0	not_applicable	1	FER1L6-AS2	FER1L6	1326.6	-	no	no	yes	0	8	http://genome.ucsc.edu/cgi-bin/hgTracks?db=hg38&position=chr8:124121386-124123646
3798	13071	8	8	376507	389280	1.32876e+08	1.32882e+08	0.99	insertion	2638	2638	-1	73	75	27088	27090	22.08	71.38	22.08	104.63	7357	0.571	NA	0.07	CD123_Lenti_iPSC_P3T37___RVA_v1_8_1	assembly_comparison	7356	0	0	0	0	0	0	0	0	0	0	not_applicable	2	TG	PHF20L1	27292.7	-	no	no	yes	0	6	http://genome.ucsc.edu/cgi-bin/hgTracks?db=hg38&position=chr8:132876098-132881514
3682	12362	8	8	352667	369165	2.59019e+07	25911366	0.99	insertion	2541	2541	-1	65	67	4949	4951	24.87	55.27	24.87	98.99	7009.9	0.417	NA	0.05	CD123_Lenti_iPSC_P3T37___RVA_v1_8_1	assembly_comparison	7010	0	0	0	0	0	0	0	0	0	0	not_applicable	2	EBF2	PPP2R2A	380142	-	no	no	yes	0	5	http://genome.ucsc.edu/cgi-bin/hgTracks?db=hg38&position=chr8:25901877-25911366
3696	12452	8	8	153786	169676	3.56988e+07	3.57079e+07	0.99	insertion	2553	2553	-1	20	22	6993	6995	20.06	20.06	25.18	55.28	6755.9	0.545	NA	0.03	CD123_Lenti_iPSC_P3T37___RVA_v1_8_1	assembly_comparison	6756	0	0	0	0	0	0	0	0	0	0	not_applicable	1	UNC5D;LOC101929550	LINC01288	833971	-	no	no	yes	0	8	http://genome.ucsc.edu/cgi-bin/hgTracks?db=hg38&position=chr8:35698767-35707901
3517	12131	8	8	414122	430248	4436384	4445467	0.99	insertion	2414	2414	-1	73	75	715	716	37.84	66.32	37.84	124.1	7042.2	0.615	NA	0.06	CD123_Lenti_iPSC_P3T37___RVA_v1_8_1	assembly_comparison	7042	0	0	0	0	0	0	0	0	0	0	not_applicable	53	CSMD1	LOC105377785	1412154	-	no	no	yes	0	9	http://genome.ucsc.edu/cgi-bin/hgTracks?db=hg38&position=chr8:4436384-4445467
3729	12671	8	8	370948	390968	64289425	64295303	0.99	insertion	2579	2579	-1	63	66	12274	12275	21.8	52.39	21.8	87.29	14141	0.55	NA	0.07	CD123_Lenti_iPSC_P3T37___RVA_v1_8_1	assembly_comparison	14141	0	0	0	0	0	0	0	0	0	0	not_applicable	0	LINC01414	MIR124-2HG	77915	-	no	no	yes	0	5	http://genome.ucsc.edu/cgi-bin/hgTracks?db=hg38&position=chr8:64289425-64295303
3733	12701	8	8	143929	175204	67967841	67991718	0.99	insertion	2583	2583	-1	15	19	13041	13048	12.78	12.78	18.17	35.51	7397.3	0.429	NA	0.03	CD123_Lenti_iPSC_P3T37___RVA_v1_8_1	assembly_comparison	7397	0	0	0	0	0	0	0	0	0	0	not_applicable	4	PREX2	CPA6	221482	-	no	no	yes	0	5	http://genome.ucsc.edu/cgi-bin/hgTracks?db=hg38&position=chr8:67967841-67991718
3753	12841	8	8	143693	158763	80135185	80143000	0.99	insertion	2603	2603	-1	30	32	15656	15658	22.32	22.32	32.34	69.06	7255.1	0.462	NA	0.04	CD123_Lenti_iPSC_P3T37___RVA_v1_8_1	assembly_comparison	7255	0	0	0	0	0	0	0	0	0	0	not_applicable	1	TPD52-MRPS28;TPD52	MIR5708	98389	-	no	no	yes	0	8	http://genome.ucsc.edu/cgi-bin/hgTracks?db=hg38&position=chr8:80135185-80143000
3762	12872	8	8	345017	364720	90840449	90852999	0.99	insertion	2610	2610	-1	57	59	18004	18005	29.81	32.55	29.81	96.25	7152.2	0.5	NA	0.03	CD123_Lenti_iPSC_P3T37___RVA_v1_8_1	assembly_comparison	7152	0	0	0	0	0	0	0	0	0	0	not_applicable	1	NECAB1	C8orf88	105472	-	no	no	yes	0	6	http://genome.ucsc.edu/cgi-bin/hgTracks?db=hg38&position=chr8:90840449-90852999
4433	13991	9	9	128788	153893	103141598	103159700	0.99	insertion	3217	3217	-1	23	25	17494	17495	20.31	20.31	29.7	58.95	7002.6	0.571	NA	0.05	CD123_Lenti_iPSC_P3T37___RVA_v1_8_1	assembly_comparison	7002	0	0	0	0	0	0	0	0	0	0	not_applicable	7	LINC01492	CYLC2	123111	-	no	no	yes	0	6	http://genome.ucsc.edu/cgi-bin/hgTracks?db=hg38&position=chr9:103141598-103159700
4454	14122	9	9	197914	215967	1.24661e+08	1.24672e+08	0.99	insertion	3236	3236	-1	27	29	21979	21981	22.89	22.89	27.5	57.83	7057.1	0.529	NA	0.04	CD123_Lenti_iPSC_P3T37___RVA_v1_8_1	assembly_comparison	7057	0	0	0	0	0	0	0	0	0	0	not_applicable	1	NR6A1;MIR181A2HG	MIR181A2	20236.3	-	no	no	yes	0	8	http://genome.ucsc.edu/cgi-bin/hgTracks?db=hg38&position=chr9:124661209-124672205
4455	14131	9	9	153187	179264	1.2495e+08	124968968	0.99	insertion	3237	3237	-1	29	31	22045	22046	22.22	28.42	22.22	57.77	7202	0.538	NA	0.06	CD123_Lenti_iPSC_P3T37___RVA_v1_8_1	assembly_comparison	7201	0	0	0	0	0	0	0	0	0	0	not_applicable	0	SCAI	GOLGA1	9011.5	-	no	no	yes	0	8	http://genome.ucsc.edu/cgi-bin/hgTracks?db=hg38&position=chr9:124950093-124968968
4461	14151	9	9	253751	267645	129618194	129624965	0.99	insertion	3241	3241	-1	25	27	22693	22694	16.19	21.42	16.19	47.75	7122.8	0.5	NA	0.04	CD123_Lenti_iPSC_P3T37___RVA_v1_8_1	assembly_comparison	7123	0	0	0	0	0	0	0	0	0	0	not_applicable	4	NTMT1;C9orf50	ASB6	9640	-	no	no	yes	0	5	http://genome.ucsc.edu/cgi-bin/hgTracks?db=hg38&position=chr9:129618194-129624965
3891	13312	9	9	218265	229781	1.43056e+07	14310000	0.99	insertion	2685	2685	-1	49	51	3229	3231	19.88	35.59	19.88	65.46	7083.3	0.538	NA	0.04	CD123_Lenti_iPSC_P3T37___RVA_v1_8_1	assembly_comparison	7082	0	0	0	0	0	0	0	0	0	0	not_applicable	0	NFIB	ZDHHC21	301071	-	no	no	yes	0	8	http://genome.ucsc.edu/cgi-bin/hgTracks?db=hg38&position=chr9:14305567-14310000
[truncated: 2 more columns]

## Sheet: CLL1 Lenti. RVA dual anal.
# SMAP File Version:	0.91
# Reference Maps From:	/home/bionano/access/local/jobs/99458/output/EXP_REFINEFINAL1_r.cmap
# Query Maps From:	/home/bionano/access/local/jobs/99458/output/EXP_REFINEFINAL1_q.cmap
# Xmap Entries From:	/home/bionano/access/local/jobs/99458/output/EXP_REFINEFINAL1.xmap
# Confidence scores: {"translocations_score": {"pipeline_name": "rvp", "model_file": "/opt/conda/envs/bionano3/lib/python3.7/site-packages/svconfmodels/models/models_data/2021-05-20_ModelTranslocations_v0.5.2.joblib", "model_version": "0.5.2", "features": "LabelOccurrenceFrac,RegionCoverageFrac,RawConfidenceLeft,RawConfidenceRight,MeanCoverage,MeanOccurrence,MeanChimQuality,MeanSegDupL,MeanSegDup…
# VAF: {"algorithm for non duplications": "BetaPriorBayesian", "version": "1.0", "algorithm for duplications": "CoverageRatio", "pipeline": "rvp"}
#h SmapEntryID	QryContigID	RefcontigID1	RefcontigID2	QryStartPos	QryEndPos	RefStartPos	RefEndPos	Confidence	Type	XmapID1	XmapID2	LinkID	QryStartIdx	QryEndIdx	RefStartIdx	RefEndIdx	RawConfidence	RawConfidenceLeft	RawConfidenceRight	RawConfidenceCenter	SVsize	SVfreq	Orientation	VAF	Sample	Algorithm	Size	Present_in_%_of_BNG_control_samples	Present_in_%_of_BNG_control_samples_with_the_same_enzyme	%_of_BNG_control_sample_with_homozygous_SV	%_of_BNG_control_sample_with_heterozygous_SV	%_of_AFR_BNG_control_sample_with_SV	%_of_AMR_BNG_control_sample_with_SV	%_of_EUR_BNG_control_sample_with_SV	%_of_EAS_BNG_control_sample_with_SV	%_of_SAS_BNG_control_sample_with_SV	%_of_unknown_BNG_control_sample_with_SV	Fail_assembly_chimeric_score	num_overlap_DGV_calls	OverlapGenes	NearestNonOverlapGene	NearestNonOverlapGeneDistance	PutativeGeneFusion	Found_in_control_sample_assembly	Found_in_control_sample_molecules	Found_in_self_molecules	Control_molecule_count	Self_molecule_count	UCSC_web_link1
#f int	int	int	int	float	float	float	float	float	string	int	int	int	int	int	int	int	float	float	float	float	float	float	string	float	string	string	int	float	float	float	float	float	float	float	float	float	float	string	int	string	string	float	string	string	string	string	int	int	string
3173	25191	16	16	110542	145351	57258623	57322533	0.99	deletion	2859	2859	-1	27	29	8020	8025	13.76	25.38	13.76	45.81	29100.5	0.538	NA	0.12	CLL1_Lenti___RVA_v1_8_1	assembly_comparison	29100	0	0	0	0	0	0	0	0	0	0	not_applicable	0	PLLP	ARL2BP	4989	-	no	no	yes	0	12	http://genome.ucsc.edu/cgi-bin/hgTracks?db=hg38&position=chr16:57258623-57322533
256	2032	1	1	148413	157580	2.12865e+08	2.12867e+08	0.99	insertion	254	254	-1	24	27	37718	37719	20.31	20.31	36.36	67.6	7360.7	0.458	NA	0.22	CLL1_Lenti___RVA_v1_8_1	assembly_comparison	7360	0	0	0	0	0	0	0	0	0	0	not_applicable	11	FLVCR1	FLVCR1-DT	7103.7	-	no	no	yes	0	21	http://genome.ucsc.edu/cgi-bin/hgTracks?db=hg38&position=chr1:212865240-212867047
82	312	1	1	167000	188110	38204821	38219054	0.99	insertion	71	71	-1	23	25	5850	5851	21.87	21.87	26.54	60.77	6877.5	0.553	NA	0.21	CLL1_Lenti___RVA_v1_8_1	assembly_comparison	6878	0	0	0	0	0	0	0	0	0	0	not_applicable	1	LINC01343	MIR3659HG	85292	-	no	no	yes	0	26	http://genome.ucsc.edu/cgi-bin/hgTracks?db=hg38&position=chr1:38204821-38219054
89	421	1	1	208902	228870	52599599	52612730	0.99	insertion	81	81	-1	40	42	8588	8589	33.2	36.72	33.2	82.81	6837	0.56	NA	0.3	CLL1_Lenti___RVA_v1_8_1	assembly_comparison	6837	0	0	0	0	0	0	0	0	0	0	not_applicable	0	GPX7	SHISAL2A	20438	-	no	no	yes	0	33	http://genome.ucsc.edu/cgi-bin/hgTracks?db=hg38&position=chr1:52599599-52612730
94	492	1	1	171547	189367	59067345	59078411	0.99	insertion	86	86	-1	31	33	9822	9823	29.98	29.98	32.51	78.74	6754.5	0.528	NA	0.1	CLL1_Lenti___RVA_v1_8_1	assembly_comparison	6755	0	0	0	0	0	0	0	0	0	0	not_applicable	1	LINC01358	HSD52	53525	-	no	no	yes	0	12	http://genome.ucsc.edu/cgi-bin/hgTracks?db=hg38&position=chr1:59067345-59078411
95	511	1	1	198888	210250	61204219	61208778	0.99	insertion	87	87	-1	38	40	10270	10271	13.19	37.68	13.19	55.76	6802.6	0.714	NA	0.06	CLL1_Lenti___RVA_v1_8_1	assembly_comparison	6802	0	0	0	0	0	0	0	0	0	0	not_applicable	2	NFIA	NFIA-AS1	40167	-	no	no	yes	0	8	http://genome.ucsc.edu/cgi-bin/hgTracks?db=hg38&position=chr1:61204219-61208778
2192	18332	10	10	243161	263068	27699117	27712373	0.99	insertion	1974	1974	-1	48	50	5553	5554	48.4	48.48	49.2	109.77	6650.1	0.451	NA	0.3	CLL1_Lenti___RVA_v1_8_1	assembly_comparison	6650	0	0	0	0	0	0	0	0	0	0	not_applicable	2	MKX	MKX-AS1	32242	-	no	no	yes	0	33	http://genome.ucsc.edu/cgi-bin/hgTracks?db=hg38&position=chr10:27699117-27712373
2317	19531	11	11	161932	174886	16324261	16331082	0.99	insertion	2087	2087	-1	33	36	2960	2961	25.71	31.85	25.71	72.58	6133.4	0.528	NA	0.18	CLL1_Lenti___RVA_v1_8_1	assembly_comparison	6134	0	0	0	0	0	0	0	0	0	0	not_applicable	1	SOX6	MIR6073	354641	-	no	no	yes	0	22	http://genome.ucsc.edu/cgi-bin/hgTracks?db=hg38&position=chr11:16324261-16331082
2324	19602	11	11	70336	87686.1	25579122	25589394	0.99	insertion	2094	2094	-1	12	14	4934	4936	11.14	11.14	19.7	37.35	7078.1	0.625	NA	0.07	CLL1_Lenti___RVA_v1_8_1	assembly_comparison	7078	0	0	0	0	0	0	0	0	0	0	not_applicable	14	LINC02699	LUZP2	496485	-	no	no	yes	1	5	http://genome.ucsc.edu/cgi-bin/hgTracks?db=hg38&position=chr11:25579122-25589394
2338	19801	11	11	171029	182838	46075286	46080255	0.99	insertion	2103	2103	-1	25	27	9271	9272	27.1	27.96	27.16	61.49	6840.3	0.522	NA	0.12	CLL1_Lenti___RVA_v1_8_1	assembly_comparison	6840	0	0	0	0	0	0	0	0	0	0	not_applicable	0	PHF21A	LOC101928894	91700	-	no	no	yes	0	13	http://genome.ucsc.edu/cgi-bin/hgTracks?db=hg38&position=chr11:46075286-46080255
2374	20161	11	11	214359	223982	86438637	86441511	0.99	insertion	2137	2137	-1	46	48	15862	15863	28.92	36.13	28.92	75.81	6748.7	0.457	NA	0.27	CLL1_Lenti___RVA_v1_8_1	assembly_comparison	6748	0	0	0	0	0	0	0	0	0	0	not_applicable	0	ME3	CCDC81	15532	-	no	no	yes	0	36	http://genome.ucsc.edu/cgi-bin/hgTracks?db=hg38&position=chr11:86438637-86441511
2424	20412	11	11	176384	198297	95211343	9.52267e+07	0.99	insertion	2177	2177	-1	32	34	17761	17765	24.34	32.33	24.34	67.2	6509.8	0.457	NA	0.12	CLL1_Lenti___RVA_v1_8_1	assembly_comparison	6510	0	0	0	0	0	0	0	0	0	0	not_applicable	2	SESN3	LOC100129203	3440.5	-	no	no	yes	0	14	http://genome.ucsc.edu/cgi-bin/hgTracks?db=hg38&position=chr11:95211343-95226745
2534	21592	12	12	83939.9	102312	109193145	109204412	0.99	insertion	2275	2275	-1	14	16	22362	22363	11.98	12.94	12.03	27.64	7105.3	0.444	NA	0.04	CLL1_Lenti___RVA_v1_8_1	assembly_comparison	7106	0	0	0	0	0	0	0	0	0	0	not_applicable	19	ACACB	FOXN4	73566	-	no	no	yes	0	7	http://genome.ucsc.edu/cgi-bin/hgTracks?db=hg38&position=chr12:109193145-109204412
2548	21681	12	12	191519	209756	131734401	131745205	0.99	insertion	2286	2286	-1	25	29	26337	26338	17.58	18.69	17.62	41.78	7433.2	0.475	NA	0.42	CLL1_Lenti___RVA_v1_8_1	assembly_comparison	7433	0	0	0	0	0	0	0	0	0	0	not_applicable	14	SFSWAP	MMP17	83188	-	no	no	yes	0	45	http://genome.ucsc.edu/cgi-bin/hgTracks?db=hg38&position=chr12:131734401-131745205
2494	20981	12	12	231294	242642	26658912	26662995	0.99	insertion	2241	2241	-1	47	51	5556	5557	32.39	37.37	32.39	85	7264.8	0.538	NA	0.35	CLL1_Lenti___RVA_v1_8_1	assembly_comparison	7265	0	0	0	0	0	0	0	0	0	0	not_applicable	1	ITPR2	INTS13	242186	-	no	no	yes	0	36	http://genome.ucsc.edu/cgi-bin/hgTracks?db=hg38&position=chr12:26658912-26662995
2524	21262	12	12	188551	198381	64608862	6.46119e+07	0.99	insertion	2264	2264	-1	31	33	12647	12648	14.95	14.95	29.15	86.3	6770	0.528	NA	0.29	CLL1_Lenti___RVA_v1_8_1	assembly_comparison	6771	0	0	0	0	0	0	0	0	0	0	not_applicable	2	RASSF3	MIR548C	10586.5	-	no	no	yes	0	37	http://genome.ucsc.edu/cgi-bin/hgTracks?db=hg38&position=chr12:64608862-64611922
2613	22441	13	13	311297	322033	110370029	110373356	0.99	insertion	2351	2351	-1	53	57	19707	19708	24.89	42.02	24.89	105.8	7409.1	0.464	NA	0.24	CLL1_Lenti___RVA_v1_8_1	assembly_comparison	7410	0	0	0	0	0	0	0	0	0	0	not_applicable	1	COL4A2	MIR8073	29001	-	no	no	yes	0	27	http://genome.ucsc.edu/cgi-bin/hgTracks?db=hg38&position=chr13:110370029-110373356
2962	24071	15	15	244020	254661	48333437	48337309	0.99	insertion	2649	2649	-1	53	55	5639	5640	33.22	50.03	33.22	108.52	6769.5	0.493	NA	0.35	CLL1_Lenti___RVA_v1_8_1	assembly_comparison	6770	0	0	0	0	0	0	0	0	0	0	not_applicable	5	DUT	SLC12A1	29360	-	no	no	yes	0	28	http://genome.ucsc.edu/cgi-bin/hgTracks?db=hg38&position=chr15:48333437-48337309
2973	24232	15	15	158576	177554	64289453	6.43017e+07	0.99	insertion	2661	2661	-1	28	31	9079	9084	16.29	25.69	16.29	48.79	6779.8	0.476	NA	0.07	CLL1_Lenti___RVA_v1_8_1	assembly_comparison	6780	0	0	0	0	0	0	0	0	0	0	not_applicable	0	CSNK1G1	PCLAF	62653.5	-	no	no	yes	0	8	http://genome.ucsc.edu/cgi-bin/hgTracks?db=hg38&position=chr15:64289453-64301650
3315	25671	17	17	146361	156387	38852465	38855672	0.99	insertion	3005	3005	-1	18	20	5724	5726	13.12	18.94	13.12	39.3	6819.5	1	NA	0.13	CLL1_Lenti___RVA_v1_8_1	assembly_comparison	6820	0	0	0	0	0	0	0	0	0	0	not_applicable	10	RPL23;SNORA21	SNORA21B	808	-	no	no	yes	0	8	http://genome.ucsc.edu/cgi-bin/hgTracks?db=hg38&position=chr17:38852465-38855672
3367	25851	17	17	251269	265458	65967277	65974412	0.99	insertion	3046	3046	-1	49	51	10678	10679	24.05	41.67	24.05	84.59	7054.2	0.493	NA	0.34	CLL1_Lenti___RVA_v1_8_1	assembly_comparison	7054	0	0	0	0	0	0	0	0	0	0	not_applicable	10	CEP112	APOH	237621	-	no	no	yes	0	47	http://genome.ucsc.edu/cgi-bin/hgTracks?db=hg38&position=chr17:65967277-65974412
3404	26021	18	18	109482	127477	2537057	2548473	0.99	insertion	3065	3065	-1	20	22	552	553	13.87	18.48	13.87	37.72	6578.9	0.555	NA	0.02	CLL1_Lenti___RVA_v1_8_1	assembly_comparison	6579	0	0	0	0	0	0	0	0	0	0	not_applicable	14	METTL4	NDC80	23084	-	no	no	yes	0	5	http://genome.ucsc.edu/cgi-bin/hgTracks?db=hg38&position=chr18:2537057-2548473
510	4351	2	2	131356	158859	183105494	1.83126e+08	0.99	insertion	457	457	-1	22	25	36767	36770	12.84	19.98	12.84	39.36	6861.9	0.625	NA	0.06	CLL1_Lenti___RVA_v1_8_1	assembly_comparison	6863	0	0	0	0	0	0	0	0	0	0	not_applicable	4	NUP35	DUSP19	5487	-	no	no	yes	0	6	http://genome.ucsc.edu/cgi-bin/hgTracks?db=hg38&position=chr2:183105494-183126135
537	4782	2	2	178892	202711	227326305	227343414	0.99	insertion	479	479	-1	32	34	46421	46422	28.3	28.3	41.13	78.04	6709.8	0.498	NA	0.29	CLL1_Lenti___RVA_v1_8_1	assembly_comparison	6710	0	0	0	0	0	0	0	0	0	0	not_applicable	1	MFF	MFF-DT	1142	-	no	no	yes	0	37	http://genome.ucsc.edu/cgi-bin/hgTracks?db=hg38&position=chr2:227326305-227343414
542	4881	2	2	150265	164060	235664897	235671784	0.99	insertion	485	485	-1	26	28	48025	48027	18.42	25.88	18.42	51.8	6907.8	0.524	NA	0.1	CLL1_Lenti___RVA_v1_8_1	assembly_comparison	6907	0	0	0	0	0	0	0	0	0	0	not_applicable	2	AGAP1	TNRC17	146977	-	no	no	yes	0	9	http://genome.ucsc.edu/cgi-bin/hgTracks?db=hg38&position=chr2:235664897-235671784
351	2711	2	2	241488	277958	2.63258e+07	26352164	0.99	insertion	304	304	-1	43	48	4975	4979	21.16	41.56	21.16	72.07	10067.2	0.569	NA	0.7	CLL1_Lenti___RVA_v1_8_1	assembly_comparison	10067	0	0	0	0	0	0	0	0	0	0	not_applicable	6	ADGRF3;SELENOI	HADHB	35296.5	-	no	no	yes	0	38	http://genome.ucsc.edu/cgi-bin/hgTracks?db=hg38&position=chr2:26325760-26352164
392	3322	2	2	106763	114293	85142595	85143440	0.99	insertion	336	336	-1	13	14	17205	17206	10.98	10.98	15.7	35.83	6685.6	0.429	NA	0.14	CLL1_Lenti___RVA_v1_8_1	assembly_comparison	6686	0	0	0	0	0	0	0	0	0	0	not_applicable	1	TCF7L1	TCF7L1-IT1	42969	-	no	no	yes	0	8	http://genome.ucsc.edu/cgi-bin/hgTracks?db=hg38&position=chr2:85142595-85143440
3920	28491	23	23	272715	286241	33098511	33105294	0.99	insertion	3624	3624	-1	48	50	6517	6518	30.76	44.93	30.76	85.52	6742.8	0.483	NA	0.64	CLL1_Lenti___RVA_v1_8_1	assembly_comparison	6743	0	0	0	0	0	0	0	0	0	0	not_applicable	5	DMD	MIR548F5	456953	-	no	no	yes	0	46	http://genome.ucsc.edu/cgi-bin/hgTracks?db=hg38&position=chrX:33098511-33105294
622	6201	3	3	123769	131424	1.24379e+08	1.2438e+08	0.99	insertion	559	559	-1	19	21	25385	25386	11.05	11.05	27.06	45.52	6733.6	0.455	NA	0.03	CLL1_Lenti___RVA_v1_8_1	assembly_comparison	6733	0	0	0	0	0	0	0	0	0	0	not_applicable	0	KALRN	MIR6083	5022.5	-	no	no	yes	0	6	http://genome.ucsc.edu/cgi-bin/hgTracks?db=hg38&position=chr3:124379458-124380379
627	6272	3	3	157230	178794	129052537	129067525	0.99	insertion	563	563	-1	23	25	26224	26225	18.1	18.1	27.43	56.92	6576	0.5	NA	0.09	CLL1_Lenti___RVA_v1_8_1	assembly_comparison	6576	0	0	0	0	0	0	0	0	0	0	not_applicable	2	GP9	EFCC1	11796	-	no	no	yes	0	7	http://genome.ucsc.edu/cgi-bin/hgTracks?db=hg38&position=chr3:129052537-129067525
653	6651	3	3	222528	243144	1.5982e+08	1.59834e+08	0.99	insertion	586	586	-1	44	46	32760	32762	34.94	41.49	34.94	94.09	6729.6	0.506	NA	0.28	CLL1_Lenti___RVA_v1_8_1	assembly_comparison	6730	0	0	0	0	0	0	0	0	0	0	not_applicable	1	IQCJ-SCHIP1;SCHIP1	IQCJ-SCHIP1-AS1	51237.7	-	no	no	yes	0	35	http://genome.ucsc.edu/cgi-bin/hgTracks?db=hg38&position=chr3:159819848-159833735
696	6981	3	3	232274	244542	188294500	188299437	0.99	insertion	616	616	-1	53	55	38892	38893	26.29	31.65	26.29	95.61	7330.4	0.51	NA	0.23	CLL1_Lenti___RVA_v1_8_1	assembly_comparison	7330	0	0	0	0	0	0	0	0	0	0	not_applicable	0	LPP	FLJ42393	113693	-	no	no	yes	0	27	http://genome.ucsc.edu/cgi-bin/hgTracks?db=hg38&position=chr3:188294500-188299437
570	5371	3	3	264271	275393	43287890	43292206	0.99	insertion	515	515	-1	43	45	8938	8940	29.03	29.08	29.92	101.16	6806.6	0.437	NA	0.33	CLL1_Lenti___RVA_v1_8_1	assembly_comparison	6807	0	0	0	0	0	0	0	0	0	0	not_applicable	18	SNRK	SNRK-AS1	54713	-	no	no	yes	0	45	http://genome.ucsc.edu/cgi-bin/hgTracks?db=hg38&position=chr3:43287890-43292206
587	5652	3	3	147842	163749	70970613	70979652	0.99	insertion	527	527	-1	26	28	14440	14441	23.5	23.5	29.34	58.43	6867.6	0.346	NA	0.12	CLL1_Lenti___RVA_v1_8_1	assembly_comparison	6867	0	0	0	0	0	0	0	0	0	0	not_applicable	0	FOXP1	FOXP1-AS1	310106	-	no	no	yes	0	10	http://genome.ucsc.edu/cgi-bin/hgTracks?db=hg38&position=chr3:70970613-70979652
853	8521	4	4	202916	221426	1.12647e+08	112658523	0.99	insertion	753	753	-1	40	43	23269	23270	31.63	42.7	31.63	80.19	6882.4	0.532	NA	0.37	CLL1_Lenti___RVA_v1_8_1	assembly_comparison	6882	0	0	0	0	0	0	0	0	0	0	not_applicable	2	LARP7;MIR302CHG;MIR367;MIR302D;MIR302A;MIR302C;MIR302B	ZGRF1	9987.5	-	no	no	yes	0	29	http://genome.ucsc.edu/cgi-bin/hgTracks?db=hg38&position=chr4:112646895-112658523
761	7431	4	4	257492	266890	11766009	11768555	0.99	insertion	668	668	-1	48	50	1772	1773	31.37	40.5	31.37	91.25	6851.7	0.492	NA	0.32	CLL1_Lenti___RVA_v1_8_1	assembly_comparison	6852	0	0	0	0	0	0	0	0	0	0	not_applicable	3	LINC02360	MIR12113	14623	-	no	no	yes	0	40	http://genome.ucsc.edu/cgi-bin/hgTracks?db=hg38&position=chr4:11766009-11768555
842	8291	4	4	210973	227397	95265124	95274807	0.99	insertion	742	742	-1	46	48	19449	19450	35.48	41.36	35.48	91.58	6740.9	0.485	NA	0.26	CLL1_Lenti___RVA_v1_8_1	assembly_comparison	6741	0	0	0	0	0	0	0	0	0	0	not_applicable	0	UNC5C	BMPR1B	106675	-	no	no	yes	0	25	http://genome.ucsc.edu/cgi-bin/hgTracks?db=hg38&position=chr4:95265124-95274807
1001	9691	5	5	167010	186562	10416113	10428794	0.99	insertion	857	857	-1	28	30	1825	1826	8.95	18.91	8.95	34.17	6871.6	0.5	NA	0.03	CLL1_Lenti___RVA_v1_8_1	assembly_comparison	6872	0	0	0	0	0	0	0	0	0	0	not_applicable	0	MARCHF6	ROPN1L-AS1	11941	-	no	no	yes	0	5	http://genome.ucsc.edu/cgi-bin/hgTracks?db=hg38&position=chr5:10416113-10428794
1201	11432	5	5	141864	151483	161853587	161856709	0.99	insertion	1044	1044	-1	31	33	33745	33746	26.72	26.72	33.82	70.96	6496.6	0.486	NA	0.12	CLL1_Lenti___RVA_v1_8_1	assembly_comparison	6496	0	0	0	0	0	0	0	0	0	0	not_applicable	0	GABRA1	LINC01202	53753	-	no	no	yes	0	16	http://genome.ucsc.edu/cgi-bin/hgTracks?db=hg38&position=chr5:161853587-161856709
1205	11501	5	5	249628	259448	167372787	167375871	0.99	insertion	1048	1048	-1	47	49	34990	34991	31.71	31.73	33.14	111.3	6736.1	0.492	NA	0.19	CLL1_Lenti___RVA_v1_8_1	assembly_comparison	6737	0	0	0	0	0	0	0	0	0	0	not_applicable	0	TENM2	LOC101927908	204387	-	no	no	yes	0	27	http://genome.ucsc.edu/cgi-bin/hgTracks?db=hg38&position=chr5:167372787-167375871
1207	11541	5	5	223926	234879	169639573	1.69644e+08	0.99	insertion	1050	1050	-1	48	50	35450	35452	28.98	47.84	28.98	89.24	6829	0.507	NA	0.28	CLL1_Lenti___RVA_v1_8_1	assembly_comparison	6829	0	0	0	0	0	0	0	0	0	0	not_applicable	3	DOCK2	SPDL1	34796	-	no	no	yes	0	42	http://genome.ucsc.edu/cgi-bin/hgTracks?db=hg38&position=chr5:169639573-169643696
1028	10081	5	5	184655	193171	55756155	55757825	0.99	insertion	891	891	-1	33	35	10678	10679	25.95	25.95	30.31	61.74	6845.9	0.409	NA	0.08	CLL1_Lenti___RVA_v1_8_1	assembly_comparison	6846	0	0	0	0	0	0	0	0	0	0	not_applicable	3	DDX4	SLC38A9	43821	-	no	no	yes	0	10	http://genome.ucsc.edu/cgi-bin/hgTracks?db=hg38&position=chr5:55756155-55757825
1149	10612	5	5	117923	140654	8.73855e+07	8.74014e+07	0.99	insertion	1001	1001	-1	21	23	17681	17682	17.01	17.01	18.82	45.89	6796.1	0.333	NA	0.1	CLL1_Lenti___RVA_v1_8_1	assembly_comparison	6797	0	0	0	0	0	0	0	0	0	0	not_applicable	1	RASA1;CCNH	LOC644285	61823.1	-	no	no	yes	0	9	http://genome.ucsc.edu/cgi-bin/hgTracks?db=hg38&position=chr5:87385450-87401384
1399	13432	6	6	238006	260354	1.42903e+08	142918759	0.99	insertion	1199	1199	-1	45	47	29865	29866	38.5	38.5	51.06	97.08	6867.9	0.511	NA	0.17	CLL1_Lenti___RVA_v1_8_1	assembly_comparison	6868	0	0	0	0	0	0	0	0	0	0	not_applicable	0	HIVEP2	LINC01277	47662	-	no	no	yes	0	18	http://genome.ucsc.edu/cgi-bin/hgTracks?db=hg38&position=chr6:142903278-142918759
1401	13442	6	6	171013	207704	1.43597e+08	1.43626e+08	0.99	insertion	1201	1201	-1	25	27	30006	30008	22.16	22.16	29.5	38.9	7264.4	0.554	NA	0.29	CLL1_Lenti___RVA_v1_8_1	assembly_comparison	7264	0	0	0	0	0	0	0	0	0	0	not_applicable	4	PHACTR2	PHACTR2-AS1	27351.1	-	no	no	yes	0	33	http://genome.ucsc.edu/cgi-bin/hgTracks?db=hg38&position=chr6:143596689-143626115
1299	12211	6	6	233231	242806	33201122	33203371	0.99	insertion	1115	1115	-1	33	36	6541	6542	25.3	25.3	32.36	68.18	7326.4	0.484	NA	0.49	CLL1_Lenti___RVA_v1_8_1	assembly_comparison	7327	0	0	0	0	0	0	0	0	0	0	not_applicable	0	SLC39A7	RXRB	270	-	no	no	yes	0	48	http://genome.ucsc.edu/cgi-bin/hgTracks?db=hg38&position=chr6:33201122-33203371
1319	12432	6	6	213760	227280	53874097	53880735	0.99	insertion	1128	1128	-1	36	38	10628	10629	28.1	28.1	41.52	87.48	6882	0.36	NA	0.25	CLL1_Lenti___RVA_v1_8_1	assembly_comparison	6882	0	0	0	0	0	0	0	0	0	0	not_applicable	3	LRRC1	LOC101927189	49247	-	no	no	yes	0	25	http://genome.ucsc.edu/cgi-bin/hgTracks?db=hg38&position=chr6:53874097-53880735
1594	14672	7	7	66822.3	100826	102000296	102027642	0.99	insertion	1362	1362	-1	10	12	19387	19388	9.33	9.33	21.64	35.02	6657.5	0.5	NA	0.07	CLL1_Lenti___RVA_v1_8_1	assembly_comparison	6657	0	0	0	0	0	0	0	0	0	0	not_applicable	2	CUX1	SH2B2	257499	-	no	no	yes	0	5	http://genome.ucsc.edu/cgi-bin/hgTracks?db=hg38&position=chr7:102000296-102027642
1604	14892	7	7	192211	215296	125075682	125092077	0.99	insertion	1374	1374	-1	39	41	24444	24446	27.67	29.22	27.68	71.47	6689.6	0.571	NA	0.36	CLL1_Lenti___RVA_v1_8_1	assembly_comparison	6689	0	0	0	0	0	0	0	0	0	0	not_applicable	1	POT1-AS1	LINC02830	58335	-	no	no	yes	0	26	http://genome.ucsc.edu/cgi-bin/hgTracks?db=hg38&position=chr7:125075682-125092077
1884	17052	9	9	148772	169678	26974610	26988687	0.99	insertion	1636	1636	-1	32	34	6102	6103	26.22	26.22	36.27	73.67	6828.6	0.543	NA	0.09	CLL1_Lenti___RVA_v1_8_1	assembly_comparison	6829	0	0	0	0	0	0	0	0	0	0	not_applicable	9	IFT74	LRRC19	4449	-	no	no	yes	0	15	http://genome.ucsc.edu/cgi-bin/hgTracks?db=hg38&position=chr9:26974610-26988687
2120	17632	9	9	149208	168857	74879578	74892372	0.99	insertion	1916	1916	-1	29	31	11842	11843	24.54	27.12	24.54	60.24	6854.7	0.462	NA	0.26	CLL1_Lenti___RVA_v1_8_1	assembly_comparison	6855	0	0	0	0	0	0	0	0	0	0	not_applicable	2	TRPM6	C9orf40	54211	-	no	no	yes	0	17	http://genome.ucsc.edu/cgi-bin/hgTracks?db=hg38&position=chr9:74879578-74892372
2124	17731	9	9	219692	237597	83679553	8.36905e+07	0.99	insertion	1919	1919	-1	35	38	13764	13765	29.14	32.56	29.14	71.03	6921.3	0.495	NA	0.17	CLL1_Lenti___RVA_v1_8_1	assembly_comparison	6922	0	0	0	0	0	0	0	0	0	0	not_applicable	0	UBQLN1	UBQLN1-AS1	17298.5	-	no	no	yes	0	20	http://genome.ucsc.edu/cgi-bin/hgTracks?db=hg38&position=chr9:83679553-83690536
[truncated: 2 more columns]

## Sheet: HIF1A-KO RVA dual anal.
# SMAP File Version:	0.91
# Reference Maps From:	/home/bionano/access/local/jobs/99459/output/EXP_REFINEFINAL1_r.cmap
# Query Maps From:	/home/bionano/access/local/jobs/99459/output/EXP_REFINEFINAL1_q.cmap
# Xmap Entries From:	/home/bionano/access/local/jobs/99459/output/EXP_REFINEFINAL1.xmap
# Confidence scores: {"translocations_score": {"pipeline_name": "rvp", "model_file": "/opt/conda/envs/bionano3/lib/python3.7/site-packages/svconfmodels/models/models_data/2021-05-20_ModelTranslocations_v0.5.2.joblib", "model_version": "0.5.2", "features": "LabelOccurrenceFrac,RegionCoverageFrac,RawConfidenceLeft,RawConfidenceRight,MeanCoverage,MeanOccurrence,MeanChimQuality,MeanSegDupL,MeanSegDup…
# VAF: {"algorithm for non duplications": "BetaPriorBayesian", "version": "1.0", "algorithm for duplications": "CoverageRatio", "pipeline": "rvp"}
#h SmapEntryID	QryContigID	RefcontigID1	RefcontigID2	QryStartPos	QryEndPos	RefStartPos	RefEndPos	Confidence	Type	XmapID1	XmapID2	LinkID	QryStartIdx	QryEndIdx	RefStartIdx	RefEndIdx	RawConfidence	RawConfidenceLeft	RawConfidenceRight	RawConfidenceCenter	SVsize	SVfreq	Orientation	VAF	Sample	Algorithm	Size	Present_in_%_of_BNG_control_samples	Present_in_%_of_BNG_control_samples_with_the_same_enzyme	%_of_BNG_control_sample_with_homozygous_SV	%_of_BNG_control_sample_with_heterozygous_SV	%_of_AFR_BNG_control_sample_with_SV	%_of_AMR_BNG_control_sample_with_SV	%_of_EUR_BNG_control_sample_with_SV	%_of_EAS_BNG_control_sample_with_SV	%_of_SAS_BNG_control_sample_with_SV	%_of_unknown_BNG_control_sample_with_SV	Fail_assembly_chimeric_score	num_overlap_DGV_calls	OverlapGenes	NearestNonOverlapGene	NearestNonOverlapGeneDistance	PutativeGeneFusion	Found_in_control_sample_assembly	Found_in_control_sample_molecules	Found_in_self_molecules	Control_molecule_count	Self_molecule_count	UCSC_web_link1
#f int	int	int	int	float	float	float	float	float	string	int	int	int	int	int	int	int	float	float	float	float	float	float	string	float	string	string	int	float	float	float	float	float	float	float	float	float	float	string	int	string	string	float	string	string	string	string	int	int	string
251	871	1	1	395570	395570	161942644	162193218	0.97	deletion	206	208	-1	65	65	27048	27104	60.69	77.54	60.69	834.56	250574	0.525	NA	0.4	HIF1A_KO_iPSC_2_3___RVA_v1_8_1	assembly_comparison	250574	0	0	0	0	0	0	0	0	0	0	not_applicable	9	ATF6;OLFML2B;NOS1AP;MIR4654	MIR556	149328	ATF6-NOS1AP	no	no	yes	0	38	http://genome.ucsc.edu/cgi-bin/hgTracks?db=hg38&position=chr1:161942644-162193218
3129	12312	16	16	307167	316360	22221176	22283780	0.99	deletion	2452	2452	-1	49	50	3680	3690	21.3	27.07	21.3	104.94	53410.6	0.493	NA	0.59	HIF1A_KO_iPSC_2_3___RVA_v1_8_1	assembly_comparison	53410	0	0	0	0	0	0	0	0	0	0	not_applicable	0	EEF2K	POLR3E	13629	-	no	no	yes	0	55	http://genome.ucsc.edu/cgi-bin/hgTracks?db=hg38&position=chr16:22221176-22283780
[truncated: 2 more columns]
